# Supplementary material for: Comprehensive Survey of SNPs in the Affymetrix Exon Array Using the 1000 Genomes Dataset
Source: PLoS One. 2010 Feb 23;5(2):e9366. doi: 10.1371/journal.pone.0009366 (PMC2826392; doi:10.1371/journal.pone.0009366)
Supplement: Table S1 — Chromosomal distribution of all SNPs in the exon array. (0.02 MB XLS) [file pone.0009366.s002.xls]

## Sheet: Sheet1
Supplemental Table S1. Chromosomal distribution of all SNPs in the exon array.
	CEU			YRI
Chromosome	Knowna	Novel	Total	Known	Novel	Total
1	28854	13720	42574	29776	36689	66465
2	26830	13935	40765	28245	37823	66068
3	21227	10840	32067	22643	30362	53005
4	18495	9336	27831	19642	24314	43956
5	17905	8491	26396	19196	25315	44511
6	22305	9687	31992	22727	26761	49488
7	18992	9887	28879	19404	25083	44487
8	15924	7640	23564	17274	22014	39288
9	14424	6586	21010	14702	18302	33004
10	18089	7703	25792	18115	21925	40040
11	17319	9753	27072	17390	21362	38752
12	16234	9606	25840	16633	21943	38576
13	10919	5634	16553	11009	13441	24450
14	11707	6850	18557	12273	15265	27538
15	11224	6503	17727	11510	15338	26848
16	12544	6865	19409	12516	14986	27502
17	12517	6382	18899	12131	16088	28219
18	8614	3812	12426	9290	10745	20035
19	12125	9902	22027	11418	13739	25157
20	8903	5801	14704	9215	10466	19681
21	5349	2386	7735	5504	6540	12044
22	6818	2320	9138	6744	7213	13957
Total No. of SNPs	337318	173639	510957	347357	435714	783071
a: Known SNPs were based on dbSNP v129.
