# Supplementary material for: Comprehensive Survey of SNPs in the Affymetrix Exon Array Using the 1000 Genomes Dataset
Source: PLoS One. 2010 Feb 23;5(2):e9366. doi: 10.1371/journal.pone.0009366 (PMC2826392; doi:10.1371/journal.pone.0009366)
Supplement: Table S2 — Functional annotations of all SNPs in the exon array. (0.02 MB XLS) [file pone.0009366.s003.xls]

## Sheet: Sheet1
Supplemental Table S2. Functional annotations of SNPs in the exon array
Function Classa	Note	Count (CEU)	Count (YRI)
Synonymous	SNPs not causing changes in codons	6725	7018
Missense	SNPs causing frameshift in coding regions	6231	6222
Frameshift	SNPs located in introns	57	50
Intron	SNPs causing changes in codons	145403	152876
Near-gene-3'	SNPs close to the 3’ of a gene	10050	10566
Near-gene-5'	SNPs close to the 5’ of a gene	7269	6149
Nonsense	SNPs causing STOP codons	67	61
3' splice	Same as the human genome reference	4	4
5' splice	SNPs at the 3’-splice sites	2	2
3'-UTR	SNPs at the 5’-splice sites	29351	32564
5'-UTR	SNPs located in the 3’-untranslated regions	4421	3448
Reference	SNPs located in the 5’-untranslated regions	13974	14600
NAb	Unannotated	314195	590109
Total		537749	823669
a: based on dbSNP v129.
b: “NA” includes novel SNPs whose functions have not been classified or imputed.
