# Supplementary material for: Comprehensive Survey of SNPs in the Affymetrix Exon Array Using the 1000 Genomes Dataset
Source: PLoS One. 2010 Feb 23;5(2):e9366. doi: 10.1371/journal.pone.0009366 (PMC2826392; doi:10.1371/journal.pone.0009366)
Supplement: Table S3 — SNP-containing probesets based on the 1000 Genomes Project genotypic data. (0.01 MB XLS) [file pone.0009366.s004.xls]

## Sheet: Sheet1
Supplemental Table S3. SNP-containing probesets based on the 1000 Genomes Project genotypic data.
Population	0 SNPs	1 SNP	2 SNPs	≥3 SNPs	Total Affected Probesets
CEU	1104128	219251	59452	42816	321519
YRI	984163	267918	93099	80467	441484
