# Supplementary material for: Comprehensive Survey of SNPs in the Affymetrix Exon Array Using the 1000 Genomes Dataset
Source: PLoS One. 2010 Feb 23;5(2):e9366. doi: 10.1371/journal.pone.0009366 (PMC2826392; doi:10.1371/journal.pone.0009366)
Supplement: Table S4 — A list of SNP-containing probesets (exon-level) for the CEU samples. (1.30 MB TXT) [file pone.0009366.s005.txt]

Supplemental Table S4. A list of SNP-containing probesets (exon-level) for the CEU samples.
probesetid	count(*)
3172409	173
3451247	166
3829715	111
3444537	103
4053671	103
2440970	90
2576872	80
2506477	68
3003393	61
3504010	60
2723630	56
3439107	55
3003391	51
3641787	50
3651017	48
2354828	48
3172405	48
3777165	47
3035038	45
3003711	44
2539608	44
2893173	44
3207195	44
2798134	44
2323982	43
2544302	42
2431318	42
2992053	41
3826685	41
2891998	41
2757844	39
2332624	38
2479509	38
3821679	37
2714569	37
2756102	37
2552792	37
3657365	36
2630348	35
2414782	35
2412263	33
3003388	33
3123668	33
2409268	33
2953908	33
3142006	33
3902285	33
2798387	32
3450550	32
3172807	32
2409043	32
2996090	31
3330968	31
3372626	31
2361047	31
2363606	31
3894075	31
2903393	31
2410413	30
3881085	30
2991486	30
3410976	30
3750129	30
3425918	30
3689537	30
3117870	29
3330548	29
4053667	29
3444533	29
2321649	29
3191032	29
3546670	28
2897983	28
3925398	28
3513708	28
3052577	28
2683278	28
3052106	27
3228455	27
3839122	27
3316736	26
2756038	26
3005259	26
3365463	26
2319750	26
2403589	26
2431319	26
3807596	26
3856029	26
3658537	25
3015089	25
3207192	25
2480137	25
3203198	25
3162574	25
3653247	25
3337824	24
2434945	24
3925390	24
3444553	24
2683291	23
2805606	23
3207194	23
2400532	23
3054007	23
4053675	23
2378450	23
3646972	23
3003389	23
3851437	23
2320917	23
3925396	22
3091298	22
2990572	22
2482343	22
2893290	22
2414404	22
3851921	22
3003387	22
3266798	22
2654913	22
2683348	22
3232535	22
2318574	22
2408975	22
2522209	22
3287760	22
3444504	22
2332756	22
3411991	21
2541092	21
2981441	21
3657505	21
3821493	21
2517643	21
3089939	21
2576812	21
3207219	21
3038461	21
3449853	21
3454167	21
3594962	21
2911467	21
3003390	21
3411066	21
3877286	20
3133669	20
2324499	20
2407988	20
3043233	20
2798162	20
3016010	20
3444529	20
2900420	20
3003394	20
3316650	20
2354843	20
2798389	20
3657347	20
2793375	20
3282685	20
3040368	20
3857255	20
2630325	20
3411071	20
3226950	20
2564406	19
2576855	19
2391396	19
4048237	19
2950132	19
3849352	19
2550601	19
3041807	19
2398694	19
3091919	19
3892360	19
3444498	19
2894587	19
2683366	19
3440999	19
2997949	19
3123374	19
3902375	19
2850841	19
2348748	19
3613666	19
2905398	19
3274678	18
3426324	18
3052093	18
4048269	18
2892470	18
3856836	18
3827314	18
2422942	18
3440529	18
3358649	18
3004435	18
3554981	18
3120139	18
2390959	18
2466374	18
3689562	18
3444511	18
3064399	18
2319246	18
3411989	18
3954816	17
3121074	17
3029402	17
2846154	17
3093024	17
2415459	17
2550217	17
3582772	17
3709859	17
2342245	17
2493792	17
3047035	17
3104733	17
3851380	17
3444490	17
2407932	17
3409360	17
2500778	17
3902354	17
3217118	17
3172291	17
3874265	17
3859318	17
2676245	17
2575834	17
3659312	17
2432545	17
2683302	17
2678745	17
2321287	17
2941849	17
3090059	17
2479728	17
2482328	17
2576835	17
3052543	17
3675610	16
3323662	16
3680528	16
2540454	16
3840860	16
2683294	16
2854381	16
2445979	16
3444486	16
2722315	16
3864873	16
3343581	16
2899065	16
3895839	16
2637957	16
3505234	16
2630361	16
2664509	16
2389528	16
2431360	16
3857253	16
2756034	16
3582649	16
3003821	16
3004047	16
3530053	16
3581947	16
2769407	16
2615192	16
3287758	16
2466759	16
2948671	16
3083965	16
2798399	16
2529597	16
3444513	16
3554946	16
3827596	16
3528779	16
3109393	16
3160260	15
2630352	15
3481758	15
3404847	15
2807039	15
3282092	15
3282918	15
3902361	15
3857249	15
3689540	15
2851502	15
4053665	15
3200688	15
3494350	15
3402596	15
2412735	15
2603963	15
2615663	15
2542767	15
3881173	15
2399845	15
3439441	15
3358670	15
2411908	15
3444531	15
3315422	15
3935958	15
2804771	15
2320688	15
2347471	15
3870689	15
2413216	15
3360646	15
3444494	15
3276391	15
2431695	15
3914746	15
2548659	15
2667522	15
3558471	15
2903904	15
2491365	15
2401881	14
3588182	14
2939861	14
3826445	14
3490786	14
2407309	14
3121449	14
2394273	14
2803923	14
2376068	14
3795924	14
3203839	14
2796144	14
3626483	14
3529387	14
3868267	14
3330154	14
2755823	14
3207201	14
3087882	14
3645091	14
2630377	14
2478541	14
3315887	14
2798133	14
2756097	14
2616178	14
2405902	14
2401483	14
3902357	14
3444515	14
3052090	14
2468999	14
2469710	14
3480279	14
3322320	14
3037750	13
2334828	13
2854377	13
2858608	13
3083022	13
3501566	13
3556811	13
2723782	13
3310625	13
3392089	13
3737446	13
2683657	13
2798352	13
3444542	13
2401535	13
2323840	13
2481425	13
3613670	13
3324744	13
2407989	13
3849816	13
2630313	13
2889845	13
3273817	13
3042002	13
3032349	13
3677929	13
2423323	13
2798417	13
3172310	13
3549674	13
2430379	13
3052642	13
3629340	13
3272082	13
3843095	13
3870637	13
3086313	13
3659170	13
2903157	13
2894635	13
2716557	13
3082486	13
3604266	13
2809303	13
3037588	13
3191027	13
3646699	13
2334700	13
3444496	13
3845960	13
2942391	13
3404107	13
3681974	13
2951281	13
3585065	13
3684557	13
3815822	13
2901491	13
4048293	13
3852387	13
2686812	13
3677347	13
2469145	13
3578134	13
3850207	13
2564951	13
2798136	13
2939749	13
3450475	13
3856514	13
2687482	13
3497979	13
3962834	12
3704242	12
2358236	12
3557146	12
3134945	12
2901064	12
3444517	12
3852882	12
2676484	12
3689525	12
3877003	12
2507914	12
2988168	12
3229330	12
2704556	12
3003888	12
2532737	12
2756101	12
2500958	12
3044211	12
3840279	12
2588320	12
3232981	12
2363915	12
3124141	12
3868969	12
2758174	12
2382445	12
2493641	12
3332760	12
3235978	12
3780801	12
2958769	12
2696200	12
2396818	12
3207199	12
3449705	12
2683318	12
3908607	12
3285887	12
2798147	12
3587749	12
2406458	12
2716260	12
2760239	12
3701539	12
2756070	12
3123127	12
2397456	12
2683321	12
3602560	12
3193628	12
3422300	12
3123682	12
3191029	12
2321934	12
3651417	12
2549349	12
3675751	12
2319088	12
2397733	12
2692146	12
3196347	12
3911417	12
2859697	12
2506466	12
2410057	12
3048887	12
3677905	12
3090271	12
3339065	12
3073569	12
3280964	12
2854202	12
3231402	12
2983037	12
3330967	12
3444527	12
3878759	11
3393082	11
3034431	11
3872369	11
2641985	11
3707475	11
3748045	11
2624527	11
2512193	11
3497980	11
3226957	11
3658886	11
2668501	11
3243372	11
2894705	11
2616487	11
3159514	11
3127164	11
2765408	11
3037742	11
3207922	11
3824979	11
2984979	11
2948348	11
2415955	11
2798353	11
3555007	11
2529736	11
2430997	11
3316744	11
3219749	11
3816653	11
3575607	11
2798269	11
3363984	11
3124104	11
2550287	11
2670599	11
2941434	11
2855361	11
3857251	11
2506475	11
2717235	11
3070741	11
3016036	11
3400582	11
3285886	11
3173053	11
3311473	11
3884881	11
2936594	11
3879601	11
3648588	11
2402781	11
3503367	11
2569336	11
2351775	11
3175439	11
2716245	11
3670912	11
2547787	11
2607511	11
3479842	11
3444492	11
3207197	11
2847575	11
2993229	11
2996446	11
3372372	11
2991679	11
3536457	11
3900554	11
2935722	11
4048240	11
2318199	11
2611096	11
3368821	11
3873414	11
2322359	11
3746590	11
3281713	11
3675098	11
2948931	11
2419986	11
3841544	11
3625266	11
3046709	11
3064391	11
2506465	11
2475363	11
3849418	11
2856042	11
2576878	11
3286037	11
3409379	11
2798363	11
3711003	11
3290770	11
3555040	11
3852317	11
2318678	11
2551777	11
2469979	11
2462445	11
3449621	11
3172296	11
2321620	11
3842787	11
3025997	11
2967188	11
3428627	11
3198526	11
3081538	11
3341390	10
2487110	10
2899888	10
3492471	10
3902127	10
3714863	10
3096760	10
3714797	10
3468064	10
3104731	10
2996532	10
2762900	10
3161878	10
3721262	10
2805639	10
3310427	10
2401562	10
3041423	10
3367061	10
3582249	10
3285884	10
2427681	10
2460184	10
2876910	10
3134946	10
3374466	10
3172404	10
3523718	10
2394917	10
3127535	10
2545353	10
2431485	10
3226958	10
3814331	10
3370188	10
3919176	10
2620044	10
3516388	10
3166974	10
2840325	10
3317967	10
3889695	10
2945517	10
2449687	10
2991002	10
3881076	10
3710215	10
3448401	10
3930612	10
3461218	10
3938448	10
2798144	10
3436743	10
3121562	10
3781189	10
2423845	10
3902385	10
3459888	10
2321414	10
2931190	10
3048375	10
3451253	10
2751979	10
2532544	10
2948925	10
3087721	10
3316762	10
3677830	10
2467619	10
3362044	10
2636269	10
2483405	10
2940604	10
2836110	10
3144677	10
2564529	10
3220419	10
3669403	10
3859579	10
3700113	10
3121711	10
3593630	10
2391881	10
2608316	10
3689553	10
2911490	10
2683297	10
3654234	10
2426387	10
3727996	10
3924098	10
2986818	10
2759511	10
3461748	10
2652467	10
2904845	10
3518419	10
2590585	10
2541524	10
3352634	10
3846820	10
2894180	10
3207205	10
2336721	10
2326059	10
3468347	10
3146788	10
3512066	10
3543875	10
3641635	10
3642578	10
2996496	10
3124743	10
3881112	10
3342644	10
3199208	10
3763960	10
3776887	10
3807717	10
3920336	10
2646340	10
3059837	10
2982910	10
3529344	10
3224369	10
3449070	10
2683368	10
3822908	10
2892324	10
3142019	10
2756090	10
3849425	10
2677654	10
3918077	10
2359043	10
3865817	10
3588178	10
3273195	10
2354851	10
2564533	10
3721256	10
3927894	10
3274174	10
2400136	10
2413436	10
2431481	10
3411559	10
3110296	9
3330156	9
3544776	9
2804052	9
2933509	9
2948000	9
3856031	9
3163749	9
2968055	9
3447922	9
2323588	9
3375686	9
3701074	9
3788704	9
2431347	9
2639351	9
3479092	9
3317937	9
3790214	9
2754986	9
3330157	9
2846666	9
3738078	9
2798139	9
3548928	9
3902763	9
3278867	9
2995736	9
3318831	9
2948609	9
2506974	9
3481760	9
3266797	9
2905140	9
3634172	9
2613461	9
2848209	9
2754751	9
2882428	9
3016005	9
3386241	9
2487727	9
2816407	9
2323844	9
3711738	9
3516212	9
2630356	9
3658548	9
3349855	9
2465251	9
3927802	9
3581943	9
2762947	9
3776565	9
2887961	9
2726764	9
3426034	9
2527065	9
2613652	9
2935910	9
3038545	9
3099306	9
2794973	9
3052091	9
3099732	9
3892279	9
3180289	9
3912863	9
2987240	9
3339317	9
3258143	9
3956522	9
3849334	9
2736138	9
2354840	9
2767252	9
2894849	9
2553971	9
2670626	9
3505796	9
2676856	9
3865501	9
2595210	9
3631440	9
2756033	9
3835508	9
3127502	9
2950335	9
3906403	9
3583726	9
2840029	9
3756239	9
3445428	9
3282836	9
3805196	9
2771121	9
3846928	9
2550989	9
3616924	9
3332876	9
3759627	9
3659171	9
3450468	9
3034513	9
3406556	9
2408044	9
3208118	9
4046149	9
3251603	9
2375337	9
3706377	9
2542932	9
3018445	9
3276659	9
3849414	9
3404455	9
3466268	9
3087698	9
3416961	9
2756035	9
3582697	9
2950354	9
3851518	9
2939516	9
3613777	9
2578545	9
2556610	9
3285877	9
3613362	9
3407891	9
3160622	9
3444181	9
3830611	9
3839885	9
3369756	9
3150026	9
3513795	9
2742311	9
3617662	9
3915327	9
3916850	9
2730821	9
4042614	9
3582896	9
2585401	9
2612597	9
2469827	9
2337017	9
2669647	9
2850375	9
2364726	9
2693140	9
3476358	9
3371340	9
3283657	9
3577632	9
3671269	9
2683304	9
3226938	9
2975330	9
2763190	9
3776710	9
3488060	9
2415917	9
2483375	9
2798403	9
3810156	9
3826198	9
2646385	9
3350849	9
3582721	9
3003730	9
3142555	9
3030371	9
2431345	9
3507801	9
3700255	9
3740882	9
2614986	9
3924969	9
3853665	9
3286051	9
3854530	9
3167300	8
3525297	8
4042577	8
2520248	8
3643545	8
3745209	8
3273193	8
3671391	8
2959061	8
3044610	8
3172402	8
2948001	8
3582217	8
3503675	8
2670032	8
2322502	8
2924248	8
2859777	8
2756026	8
2760860	8
3647405	8
2832205	8
2837104	8
3854534	8
3227729	8
3611119	8
2594314	8
3468802	8
3114562	8
3356422	8
2469530	8
2826358	8
3845172	8
3651264	8
3385781	8
3162512	8
3594712	8
2846157	8
3864871	8
2950334	8
2466914	8
2576759	8
3481182	8
3198532	8
3023045	8
3201655	8
2408191	8
3035087	8
2940345	8
3903489	8
3815511	8
2381960	8
3240726	8
2396966	8
3582260	8
2331599	8
3844701	8
3281070	8
2777672	8
3337715	8
3660401	8
2798142	8
3309376	8
3597110	8
2699030	8
2824367	8
3332945	8
3881194	8
3358647	8
2472943	8
3078507	8
3278870	8
2491858	8
2950336	8
3856521	8
2798406	8
2354835	8
2587065	8
3838221	8
2717324	8
2413460	8
3835296	8
3274838	8
3294169	8
2347450	8
2551898	8
2431489	8
3457643	8
3854560	8
3936630	8
3857403	8
3750125	8
2318510	8
2998737	8
3840281	8
3014116	8
2410476	8
2484629	8
2685040	8
3683497	8
3312835	8
2883424	8
2493083	8
3097798	8
3041334	8
2630326	8
2963688	8
2341615	8
3881072	8
3832360	8
2397584	8
2327704	8
2943922	8
2473594	8
3190214	8
2571267	8
2751095	8
3847113	8
2777971	8
2427700	8
3507666	8
2624345	8
3157610	8
2918956	8
3951042	8
3051566	8
2989606	8
2746674	8
2400352	8
3080808	8
2893480	8
2540276	8
2726613	8
4048238	8
3514291	8
2503778	8
3465656	8
3746005	8
3689548	8
2324003	8
2473617	8
3710002	8
2548971	8
3027619	8
3096600	8
2452407	8
3819519	8
3535321	8
3629341	8
3531865	8
2648012	8
2713207	8
3016043	8
3838621	8
2788799	8
4043003	8
3064393	8
3933332	8
2922047	8
3045127	8
2597564	8
3095017	8
3530050	8
3485225	8
2401283	8
3436377	8
2477589	8
3377779	8
3688541	8
2556530	8
3934578	8
3054009	8
2516683	8
2492982	8
3835411	8
3362854	8
2509346	8
3332607	8
2606597	8
2628460	8
3044937	8
2386910	8
3927150	8
3639568	8
2536095	8
2397664	8
3544859	8
3674942	8
2423250	8
2933629	8
2862240	8
2520357	8
2643114	8
2502406	8
3756550	8
2474549	8
2410826	8
3651396	8
3497061	8
2456728	8
3082272	8
3163994	8
2632001	8
2723620	8
3363094	8
2804331	8
3481209	8
3269086	8
3084799	8
3601617	8
2732843	8
3558400	8
3510503	8
3159239	8
2506506	8
3359522	8
3627830	8
2485736	8
2878548	8
2646697	8
2472182	8
2648053	8
3082344	8
3157308	8
2697972	8
2454696	8
2334428	8
3582804	8
3136179	8
3372619	8
2770272	8
3139348	8
2622104	8
2564088	8
2744182	8
2798305	8
2752860	8
3233332	8
2316332	8
2318467	8
2525322	8
3138715	8
3842575	8
3482635	8
3789064	8
2689658	8
3228575	8
2991487	8
2740805	8
3877077	8
2325474	8
3191031	8
3489528	8
3768495	8
3577631	8
3845968	8
2802762	8
2804818	8
2703275	8
2588128	8
3043201	8
3300270	8
3746941	8
3226937	8
3536512	8
2936098	8
3827595	8
2823435	8
3344196	8
2843953	8
2316423	8
2465655	8
3751626	8
3880993	8
3840209	8
3320697	8
3037738	8
2756044	8
3244548	8
3002244	8
2331798	8
3154811	8
3780471	8
3856512	8
3110126	8
3593532	8
3653660	8
3207209	8
2421480	8
3286803	8
3513149	8
3226948	8
3409968	8
3525716	8
3051949	8
2857917	8
3176502	8
3888846	8
3880995	8
3881186	8
3570892	8
3078227	8
2407199	8
2897693	8
2683285	8
3846914	8
3399281	8
3086827	8
3964337	8
3883963	8
3244587	8
3551210	8
3073191	8
2824383	8
3496182	8
2937304	8
2948999	8
3617543	8
2857216	8
2985820	8
3364968	8
2459085	8
3260438	8
2646046	8
3660756	8
2727946	8
2940338	8
2704270	8
2827143	8
3416082	8
3331180	8
2628898	8
3172462	7
3421541	7
2732841	7
3632898	7
2885496	7
2327084	7
3880996	7
3666939	7
3711916	7
2893767	7
3034422	7
3505473	7
3181440	7
3856251	7
4045570	7
2831231	7
3735677	7
3233712	7
3179756	7
3059483	7
3893029	7
2543365	7
3913369	7
2354954	7
3182015	7
2574856	7
3062761	7
2948173	7
3408976	7
2952966	7
3954526	7
3226951	7
2695111	7
3179114	7
2871850	7
3834594	7
2635925	7
2877888	7
2639489	7
2470338	7
3560878	7
2765407	7
3887588	7
2658063	7
2774752	7
3386235	7
3676258	7
3954742	7
2547754	7
3814703	7
2798585	7
3811401	7
3532380	7
3574806	7
3353078	7
3831966	7
3122563	7
2889199	7
3324474	7
3325692	7
2824830	7
3023797	7
3276428	7
3673654	7
3846593	7
3444863	7
2660730	7
2354826	7
3814194	7
4053542	7
2742222	7
2461558	7
3949003	7
2513856	7
3311414	7
2618614	7
3445327	7
3696374	7
2319632	7
2632048	7
3456162	7
2756036	7
3011095	7
2901289	7
2434460	7
3856519	7
3625759	7
3833857	7
3582184	7
3430821	7
3645379	7
3671708	7
3208283	7
2841969	7
2620616	7
3232270	7
3619878	7
2857552	7
2852997	7
2580641	7
3643273	7
3064447	7
2469966	7
2652559	7
3033883	7
2349676	7
3848245	7
3316743	7
2436446	7
2567535	7
3522803	7
2387590	7
3180545	7
3637329	7
3657735	7
2903945	7
3715064	7
3391291	7
3140692	7
3038685	7
2943511	7
3511039	7
2681948	7
3231977	7
3709725	7
2987388	7
3059808	7
3254646	7
2948045	7
3903622	7
2542887	7
2724683	7
3854332	7
3598025	7
3925220	7
2850250	7
3613340	7
2627222	7
3423457	7
3535946	7
3573031	7
2980390	7
3316566	7
3121194	7
3927075	7
3258337	7
3004733	7
2652414	7
2905288	7
3834665	7
3671867	7
3444902	7
3854964	7
3082668	7
2611946	7
3124444	7
3260031	7
3130084	7
3385184	7
2889197	7
3845174	7
2905700	7
3671462	7
3285118	7
3950675	7
3803942	7
3859821	7
3406700	7
3611477	7
3739981	7
3099382	7
3112552	7
3058093	7
3582483	7
2510560	7
2473113	7
2762100	7
3016009	7
2720218	7
3300511	7
2665626	7
3590609	7
3407861	7
3934005	7
2859733	7
2576869	7
3925400	7
2912508	7
2802722	7
2680823	7
3710866	7
3632582	7
2742218	7
3763228	7
2320571	7
3647512	7
2325606	7
2765406	7
3775433	7
3197337	7
3283933	7
3082482	7
3387255	7
3499535	7
3173989	7
2903317	7
3846016	7
3860314	7
3046660	7
2347338	7
3099384	7
3890906	7
3584115	7
2473115	7
2826620	7
3594195	7
3444673	7
3581650	7
2917873	7
2836389	7
3843515	7
3172312	7
2735882	7
3202527	7
3909704	7
2713905	7
3418662	7
2577329	7
2586678	7
3062949	7
2379385	7
3881205	7
3882731	7
2399699	7
3784508	7
2408856	7
3897428	7
3047699	7
3400629	7
3964957	7
2848085	7
4052189	7
2385163	7
3133255	7
3888490	7
2660432	7
2540305	7
2417394	7
2346950	7
2724200	7
2839451	7
3849337	7
3965170	7
2320076	7
3868829	7
3951770	7
2476719	7
3739087	7
3447577	7
3641392	7
2321246	7
3251313	7
3750688	7
2386188	7
3881178	7
3573012	7
3654635	7
3207234	7
2482536	7
3600324	7
2921450	7
3685052	7
2551948	7
3902388	7
3407325	7
3815601	7
3082593	7
2572887	7
3750145	7
3539319	7
2759431	7
3554451	7
2883562	7
3489496	7
3646931	7
3776965	7
2768716	7
2895759	7
2959808	7
2778771	7
3951483	7
3360625	7
2467621	7
2635835	7
3816164	7
2936600	7
3425338	7
3582354	7
3536856	7
3264393	7
3778469	7
3473594	7
3842859	7
3207203	7
3393715	7
3447813	7
2666577	7
3914155	7
3597692	7
3908479	7
3720124	7
3229646	7
2359436	7
3087246	7
2668395	7
2969240	7
3096451	7
2936472	7
2992005	7
2657404	7
3655254	7
3545436	7
2538620	7
2725545	7
2971869	7
3058761	7
2559604	7
3293813	7
4053679	7
3210180	7
3818669	7
3239837	7
3308079	7
2390850	7
3486868	7
3685901	7
3856879	7
3669425	7
3559781	7
4052933	7
2929996	7
2933646	7
3890966	7
3129122	7
2826667	7
3149531	7
2902755	7
3689535	7
2564874	7
3053140	7
2617926	7
3669733	7
3804019	7
2452182	7
3552415	7
2635394	7
2759102	7
2652051	7
3016074	7
2771771	7
2413906	7
3017365	7
2544034	7
2418019	7
3086542	7
2549210	7
3311424	7
2434249	7
3092985	7
3406082	7
2557202	7
2790935	7
3689262	7
3243448	7
3003186	7
2530680	7
3844550	7
2892315	7
3271469	7
3016738	7
3849360	7
3340938	7
2681339	7
3089171	7
3410038	7
3735560	7
3226939	7
2977673	7
3075140	7
2627131	7
2461095	7
3944370	7
3086045	7
3363593	7
2354878	7
3182787	7
2756622	7
3649070	7
2389013	7
3078867	7
3576624	7
3500363	7
3662123	7
3398919	7
2827382	7
3812995	7
2990538	7
3691133	7
3526487	7
2752578	7
2324367	7
3780045	7
3207768	7
3792787	7
3964484	7
2432547	7
2853665	7
2798386	7
2716785	7
3219942	7
3099292	7
2319763	7
3004540	7
2760613	7
2406246	7
3341675	7
3844939	7
3671368	7
2439227	7
2442993	7
3563743	7
3860411	7
2607171	7
3626853	7
3825915	7
3366476	7
3692713	7
3182831	7
2391729	7
2994794	7
3588036	7
3658527	7
2345686	7
2564161	7
3964877	7
3317422	7
3405079	7
2855471	7
2800685	7
3167689	7
2641984	7
3647407	7
3704487	7
2903264	7
3668914	7
2541906	7
2537135	7
2546212	7
3297663	7
2920512	7
2797703	7
3090280	7
3602525	7
2498148	7
3323894	7
3564396	7
2459252	7
2449577	7
3625341	7
3526769	7
3633677	7
3125913	7
2888394	7
2512183	7
2513677	7
3495077	7
2660539	7
3274812	7
3954669	7
2803490	7
2576848	6
3052601	6
3630499	6
3312201	6
3633953	6
3252932	6
3927627	6
2761456	6
3891040	6
3006168	6
3828399	6
2948156	6
2476088	6
3133666	6
2772027	6
3440464	6
3146793	6
3653402	6
3546499	6
2547389	6
2963326	6
3503264	6
2941759	6
2790571	6
2824331	6
3616129	6
2797259	6
3680710	6
3469421	6
3866858	6
3442138	6
3870306	6
3923061	6
2995407	6
3247859	6
3836106	6
3651418	6
2471470	6
3004313	6
2827463	6
3783034	6
3715061	6
3849333	6
2546883	6
3690522	6
2904610	6
3795914	6
3963624	6
3609164	6
2853737	6
2741143	6
3624239	6
3746975	6
3337250	6
2750093	6
3174475	6
3111924	6
3628365	6
3541556	6
3367471	6
3443611	6
2756100	6
2758361	6
3000204	6
2598074	6
2780019	6
3484621	6
3891222	6
2778992	6
2789610	6
2798432	6
3143276	6
3497307	6
3960523	6
2496699	6
3409165	6
3617907	6
2918685	6
2683058	6
3529098	6
4050581	6
2485674	6
2993653	6
3370808	6
3426200	6
3578388	6
2883416	6
3846164	6
2542394	6
2899047	6
2726587	6
3181471	6
2676249	6
3734740	6
3097698	6
3200042	6
2952498	6
3356814	6
2630188	6
3436400	6
2931390	6
3964405	6
2756051	6
3874590	6
2748132	6
3119698	6
3929431	6
2882147	6
3536835	6
2762771	6
3436299	6
3273204	6
3543074	6
3910362	6
3389978	6
3914088	6
3608226	6
3796445	6
3504527	6
2567706	6
2466538	6
3721287	6
2855511	6
2639357	6
2870736	6
2939981	6
2751703	6
3555878	6
2756059	6
3267751	6
3385243	6
2890740	6
3080215	6
2664892	6
3392229	6
2961820	6
2837584	6
2675927	6
3722524	6
2431341	6
3505238	6
2791258	6
3674073	6
3816311	6
3859651	6
2336988	6
3682266	6
3816434	6
3113464	6
2316560	6
2324183	6
3825067	6
2945520	6
2892008	6
2541765	6
3285892	6
2535940	6
3488637	6
3718586	6
3280006	6
3041991	6
2805645	6
3609310	6
2615640	6
3456183	6
3800778	6
3670877	6
2589028	6
3677660	6
3623627	6
2606813	6
2476115	6
3826327	6
2518352	6
2618694	6
2985884	6
2397405	6
3070184	6
3755362	6
3662018	6
3829925	6
2396814	6
2398542	6
3329137	6
3478210	6
2657580	6
3291585	6
3388439	6
3160623	6
2780241	6
3726287	6
2493069	6
2830048	6
2369636	6
3908443	6
3464419	6
3516688	6
2569314	6
3218414	6
3480603	6
2517619	6
2886410	6
2540339	6
2894225	6
3082589	6
3390274	6
2931862	6
2785081	6
3218422	6
3182373	6
3184984	6
2912560	6
2740657	6
2712545	6
3209499	6
2574762	6
3232432	6
3881165	6
3117425	6
3243157	6
2938657	6
2631704	6
2879945	6
3126114	6
3004782	6
3753573	6
2886035	6
3016035	6
2477947	6
3673671	6
[truncated: 116,554 more rows]
