# Supplementary material for: Comprehensive Survey of SNPs in the Affymetrix Exon Array Using the 1000 Genomes Dataset
Source: PLoS One. 2010 Feb 23;5(2):e9366. doi: 10.1371/journal.pone.0009366 (PMC2826392; doi:10.1371/journal.pone.0009366)
Supplement: Table S5 — A list of SNP-containing probesets (exon-level) for the YRI samples. (1.02 MB TXT) [file pone.0009366.s006.txt]

Supplemental Table S5. A list of SNP-containing probesets (exon-level) for the YRI samples.
probesetid	count(*)
3451247	124
3003393	57
3444537	53
4053671	53
2903393	41
2576872	36
3807596	33
2321649	33
3278867	32
3641787	32
3629340	32
2798134	32
3410976	30
3839122	29
3003391	29
3081538	29
2487110	28
2637957	27
3228455	27
3944370	27
2770272	27
2377790	27
2948000	27
3488637	27
2440970	26
3444533	26
4053667	26
3856836	25
2639351	25
3557146	25
3127746	25
2816407	24
2793375	24
3546670	24
2678885	24
3954816	24
2892470	24
3411071	24
2527063	23
2423845	23
3003394	23
2846922	23
2939516	23
3075140	23
2631704	23
2614405	22
3160266	22
3003387	22
3290770	22
3918784	22
2754986	22
3332945	22
3849425	22
3090271	22
3827596	22
2351775	22
3217118	22
2527065	22
3670912	21
3746590	21
3199534	21
2942391	21
2857917	21
3154811	21
3892360	21
3224021	21
2683302	21
2430379	21
2768057	21
3337824	21
3274174	21
3048887	21
2711021	21
3040368	21
3593630	20
3843095	20
3454167	20
3191032	20
3003388	20
2797703	20
2678832	20
3196911	20
3914746	20
3003390	20
3849418	20
2536095	19
3440891	19
2529597	19
3226950	19
3504802	19
3395692	19
3216491	19
2378450	19
3829925	19
3597692	19
3235978	19
2387590	19
2635062	19
2630352	19
2559427	19
3906403	19
3042002	19
3258742	19
3711003	19
3583726	19
3954972	19
2778936	19
3251313	19
3444553	19
2968055	19
3287760	19
3083965	19
3604266	18
2485925	18
3868829	18
3445310	18
3497979	18
2407988	18
2524170	18
3828349	18
3341390	18
2763190	18
3075061	18
3930861	18
3890906	18
2631458	18
3573154	18
3082593	18
2723497	18
2460184	18
3152842	18
3103228	18
3671867	18
3159514	18
3578134	18
2988486	18
3132416	18
2635925	18
3272082	18
2489663	18
2648053	18
3510804	18
3864873	17
3597110	17
3149531	17
2950132	17
3710452	17
3870689	17
2884846	17
3582649	17
2462330	17
3444529	17
3342644	17
3444498	17
2693140	17
3829715	17
3827314	17
2469979	17
2903945	17
3383229	17
3878759	17
3581943	17
3671462	17
3362854	17
3594962	17
2805606	17
3648602	17
3410339	17
2759511	17
2603360	17
3198532	17
2585401	17
3602560	17
3599448	17
2723778	16
3315887	16
3589640	16
3872369	16
3257044	16
2692146	16
3451301	16
3701539	16
3127164	16
3746005	16
3608292	16
3889275	16
3949410	16
3218320	16
3947592	16
3070741	16
2933646	16
3685524	16
2935507	16
3739643	16
3260687	16
2434249	16
2901234	16
2805699	16
3045339	16
3587749	16
3625266	16
2726058	16
3039449	16
3251603	16
2678745	16
3004435	16
2689658	16
3121245	16
3086827	16
3409379	16
2730821	16
3927894	16
2963465	15
3016074	15
3177161	15
3675751	15
3598251	15
3030200	15
2876085	15
2620684	15
2837423	15
3393082	15
2895759	15
2987700	15
3444531	15
2466759	15
3113194	15
3109393	15
2909073	15
2711611	15
2816274	15
3744976	15
3426199	15
2534190	15
2801831	15
2677654	15
2319246	15
3779656	15
2693104	15
2933629	15
2760368	15
2657262	15
4053665	15
2364178	15
3033042	15
2509346	15
3171053	15
2809303	15
3003389	15
2876910	15
2700373	15
3183006	15
3670086	14
3811408	14
2428105	14
3602912	14
3311473	14
3710866	14
3106518	14
2912820	14
3539319	14
2948166	14
3643273	14
2878548	14
3554981	14
3812588	14
2700703	14
3447577	14
2361047	14
3099382	14
3513149	14
3611477	14
3497538	14
3845989	14
2945520	14
3442385	14
2726041	14
3199212	14
3136896	14
3291443	14
2489168	14
2905288	14
3951720	14
2704556	14
2862065	14
3606023	14
2338968	14
3390575	14
3440184	14
2759481	14
2428761	14
2749438	14
2615192	14
3849574	14
3337715	14
3345296	14
3736428	14
3123897	14
3646030	14
2911318	14
3651417	14
3233332	14
3191386	14
3158711	14
3411989	14
3040118	14
3202527	14
2752578	14
3669788	14
3647097	14
3265615	14
2993009	14
3121220	13
2458886	13
3869569	13
3702626	13
3611119	13
4051215	13
3075779	13
2961994	13
2883891	13
2872113	13
2939541	13
2657476	13
3122287	13
2812695	13
3385781	13
3570478	13
2996496	13
3281983	13
3104746	13
2539963	13
3307797	13
2660820	13
3084014	13
3410405	13
3789064	13
2491858	13
3887845	13
2596937	13
3070671	13
3681974	13
2517619	13
3411038	13
3918137	13
2347343	13
2837159	13
3685052	13
3260031	13
2543233	13
3537594	13
3004651	13
2885100	13
3931947	13
2712762	13
3915318	13
3215537	13
3200042	13
3196136	13
2833427	13
3966042	13
3096423	13
2830048	13
3927303	13
3038342	13
3753276	13
3671391	13
2590585	13
3324242	13
3233712	13
3845992	13
3852882	13
3825915	13
2680452	13
3370188	13
2898490	13
3240089	13
2415003	13
3085884	13
2716785	13
2342245	13
3198602	13
2480214	13
2574762	13
3826445	13
3052093	13
3808106	13
3323662	13
2983037	13
3570378	13
2317815	13
2417394	13
3704542	13
3239837	13
2542848	13
3218414	13
3859579	13
2948173	13
3864888	13
3104308	13
3753573	13
2833211	13
2837104	13
2474632	13
3235090	13
3510503	13
3892279	13
3597079	13
2449687	13
3308693	13
2369406	13
3671269	13
2835636	13
3125184	13
2969240	13
3870637	13
3494816	13
3911417	13
3450568	13
3507959	13
3709725	13
2738173	13
3890966	13
3121176	13
3231323	13
2793633	13
2887961	13
2359043	12
2832402	12
3900554	12
3778469	12
3595016	12
2934536	12
3659312	12
2733002	12
2734916	12
2636269	12
3444527	12
3129176	12
2999390	12
3704487	12
3762104	12
3484039	12
3273817	12
3470712	12
3619578	12
3308880	12
3690036	12
3182528	12
3253088	12
3933332	12
3296295	12
2661164	12
3865501	12
2947227	12
2667810	12
3707475	12
3902107	12
3721256	12
3469196	12
3535321	12
2660058	12
3918116	12
2630702	12
3628365	12
3440996	12
3308398	12
3083969	12
3449070	12
3040072	12
3155600	12
3393223	12
2321246	12
2654648	12
3422300	12
3292095	12
3491339	12
2759051	12
3141330	12
2470045	12
3451248	12
2706247	12
2345915	12
2632048	12
2586678	12
3486868	12
2644717	12
2553401	12
2545353	12
2320076	12
2636644	12
3538582	12
3438842	12
3221011	12
3073283	12
3277064	12
3228374	12
2581321	12
3339065	12
3801648	12
2369466	12
3423645	12
3915237	12
2736339	12
3353781	12
2866705	12
3517597	12
3144677	12
3145561	12
3127574	12
3823360	12
3003412	12
2492250	12
3160730	12
3260409	12
3532769	12
3175323	12
2655234	12
3228010	12
2434094	12
2630325	12
3142006	12
2494781	12
2928999	12
3581941	12
2563800	12
3826685	12
3916850	12
2605452	12
3842859	12
3940482	12
3930612	12
3772239	12
2417393	12
2484629	12
3527341	12
2696200	12
3450475	12
2821477	12
3218626	12
3846444	12
2493083	12
3738078	12
2903947	12
3106458	12
2969844	12
3482635	12
2351924	12
2921468	12
3737446	12
2654086	12
3082486	12
3121449	12
3038621	12
3781189	12
2867227	12
2598101	12
2501683	12
3126740	12
2800407	12
3783513	12
3188161	12
3626483	12
2573600	12
2462445	12
3770256	12
2320217	12
2901289	12
2907082	12
2921680	12
3588730	12
2948156	12
3555878	12
3702486	12
3339317	12
2646339	12
2985370	12
3776887	12
3463799	12
2756900	12
3842222	12
3054007	12
3111764	12
3347874	12
3444202	12
3823339	12
2905700	12
2541765	12
3879601	12
2987308	12
3641542	12
3788994	12
3751626	12
3956522	12
3915106	11
3638995	11
2507914	11
3429617	11
2618182	11
3518419	11
3775083	11
2373449	11
2512183	11
2597783	11
3408766	11
3182373	11
3618008	11
3464392	11
2660730	11
3042000	11
3597112	11
2859697	11
3670088	11
2606597	11
3571554	11
2360292	11
2698139	11
2935722	11
3732864	11
2948031	11
2813426	11
2706226	11
3332760	11
3513795	11
3484567	11
2971708	11
2500778	11
3810156	11
3147946	11
3857249	11
3942240	11
3232432	11
3156578	11
3047699	11
3961393	11
2353312	11
3927150	11
3445661	11
2606813	11
3082983	11
3646541	11
3609164	11
3253451	11
3582184	11
3497283	11
3180481	11
2612870	11
2772516	11
3909554	11
3100775	11
2400441	11
3575260	11
3059808	11
2412626	11
3780112	11
2817651	11
3102968	11
3841544	11
3081578	11
2741194	11
3354490	11
3436377	11
2802487	11
3508723	11
3162452	11
2506172	11
2882248	11
3830611	11
3058945	11
2490147	11
3891040	11
2552038	11
3723169	11
2558161	11
3732008	11
2608208	11
2950336	11
2951753	11
3647648	11
3000423	11
2825339	11
2351228	11
2593425	11
2370062	11
3566514	11
2541092	11
2933509	11
3814690	11
2412862	11
3128825	11
3448256	11
3641634	11
2669647	11
3187003	11
2487212	11
3523838	11
3490786	11
3180289	11
3182787	11
3783561	11
3547544	11
2735736	11
3925948	11
3125920	11
3017365	11
2950335	11
3338127	11
2556583	11
3922727	11
2631567	11
3436757	11
2788317	11
2654995	11
2325463	11
2901478	11
2758456	11
2374924	11
3205332	11
2664306	11
2579610	11
3309007	11
2871618	11
3109146	11
2850733	11
3756239	11
3466268	11
2901061	11
2815366	11
3072938	11
3053381	11
3479522	11
2826358	11
3122356	11
2457187	11
2897416	11
3321054	11
2624527	11
3648588	11
2846157	11
3481313	11
2407739	11
2473594	11
2381137	11
3105523	11
2690021	11
2345204	11
3538520	11
2428331	11
2611946	11
2901062	11
2381294	11
2710565	11
3798837	11
3064399	11
3680710	11
2455992	11
2512011	11
3018518	11
3654097	11
3840209	11
2485659	11
3120197	11
2685956	11
2374829	11
3405607	11
2992399	11
2948001	11
2662700	11
2817482	11
3760159	11
3835537	11
3896943	11
3548275	11
3927768	11
3675505	11
2856480	11
3133255	11
2858239	11
3869205	11
3258143	11
2455511	11
3683784	11
2833572	11
3826198	11
3409293	11
2853109	11
3185406	11
3949115	11
3649070	11
2872994	11
3962834	11
3059837	11
3842575	11
2971565	11
3072549	11
3964877	11
2708018	11
3370268	11
3198992	11
3220419	11
2970064	11
3436902	11
2785905	11
3770346	11
3066652	11
3426200	11
2378969	11
3949049	11
3618233	11
2964229	11
2742314	11
3263606	11
3613777	11
2430997	11
3525233	11
3787418	11
2778253	11
3842787	11
3344196	11
3370382	11
2345340	11
3772018	11
2748132	11
2991607	11
3501750	11
3456162	11
3889618	11
2854633	11
2992883	11
2875602	11
2962105	11
2991679	11
3638336	11
3461748	11
2577509	11
2443249	11
2964233	11
3927627	11
2646340	11
3444504	11
3219749	11
3349855	11
2462017	10
3085361	10
3180545	10
3278310	10
2379694	10
3954239	10
3653247	10
2485673	10
3054009	10
3434138	10
3717432	10
2737136	10
2693381	10
2738435	10
3027267	10
3319402	10
2859733	10
3371066	10
3642197	10
3420880	10
2480222	10
3297675	10
2939177	10
3580503	10
2558151	10
3679901	10
3067967	10
3136136	10
3232423	10
2645628	10
2487727	10
2714569	10
3011440	10
2389974	10
3013523	10
2448282	10
3578388	10
2931190	10
3679534	10
3634618	10
3254801	10
2439227	10
2436227	10
2797259	10
3363094	10
3243932	10
2444867	10
3509165	10
3082081	10
3683497	10
2635678	10
3400533	10
3502857	10
3803329	10
3280991	10
3501687	10
2386188	10
2961592	10
2760437	10
3576273	10
2843953	10
3492971	10
3938622	10
3941750	10
3718586	10
2790237	10
3614102	10
2376068	10
3406556	10
3877982	10
3199208	10
3239816	10
3099306	10
2733010	10
3304974	10
3121437	10
2698740	10
2683657	10
3232598	10
3701288	10
2412654	10
3790214	10
3572920	10
3393444	10
2885496	10
2807930	10
3935244	10
2749440	10
2749597	10
3037536	10
2598285	10
2572249	10
3479842	10
2953908	10
2532886	10
3795029	10
3568017	10
2401541	10
3395856	10
3536682	10
3451675	10
3496182	10
2942371	10
2661718	10
3330967	10
3190060	10
2528218	10
2553939	10
2909509	10
2533998	10
2485694	10
2964562	10
3142148	10
2339092	10
2676484	10
3494916	10
3641883	10
2376566	10
3089568	10
3280789	10
3372372	10
2578607	10
3335233	10
3213952	10
3793812	10
3787014	10
2824389	10
2339005	10
3888846	10
3768022	10
2976736	10
3075986	10
3199248	10
2371728	10
2705365	10
2820021	10
2605495	10
3673940	10
3423015	10
2924248	10
3636337	10
3824315	10
2530645	10
3013136	10
3529197	10
3163376	10
3184984	10
2428080	10
3385184	10
3707029	10
3795944	10
3384282	10
2670599	10
2588220	10
2787468	10
3217364	10
3775433	10
3938448	10
3033478	10
2469166	10
3908070	10
2510761	10
2336912	10
3616830	10
2499296	10
3962623	10
3034055	10
2641722	10
2998048	10
3666868	10
3306409	10
3370370	10
3818496	10
3724613	10
2653576	10
3494346	10
3134945	10
2576878	10
3747237	10
3382971	10
2353682	10
2399845	10
3165832	10
3067233	10
2743592	10
3401488	10
3727560	10
3641635	10
2336619	10
2910706	10
3377779	10
3835248	10
2627652	10
2679060	10
2977194	10
2556530	10
3359328	10
3941828	10
2809649	10
3052543	10
3923818	10
2694551	10
3023045	10
3444181	10
2649660	10
3400890	10
3205947	10
3460497	10
2483375	10
2689586	10
2386910	10
3161245	10
3764643	10
3292327	10
3124283	10
3173989	10
2459252	10
2682065	10
2549352	10
3735962	10
3949003	10
3281070	10
3284760	10
3290453	10
3100793	10
3215123	10
3687344	10
3222701	10
3461810	10
2735245	10
2634382	10
3576592	10
2656652	10
3769335	10
2895070	10
2834876	10
2352223	10
2664892	10
3507953	10
2931680	10
2933032	10
3919812	10
3963677	10
2990914	10
3552752	10
3374466	10
2512388	10
2917873	10
3530050	10
3789982	10
2446473	10
3156544	10
2892315	10
3763731	10
2318467	10
2989465	10
2661752	10
3325062	10
2717873	10
2720195	10
3116940	10
2500958	10
2496297	10
2549692	10
2894662	10
2711633	10
3907988	10
2608635	10
2689003	10
3368821	10
3679936	10
3849414	10
2747225	10
2420841	10
2341457	10
3835322	10
2585248	10
2870915	10
3647551	10
3250898	10
3220493	10
2892324	10
3438738	10
3168789	10
2365254	10
3536457	10
3200222	10
3543351	10
2577329	10
3139299	10
3003186	10
2692382	10
2825021	10
2449509	10
3012002	10
3627380	10
3796989	10
2857552	10
3187516	10
2732412	10
3122234	10
3159121	10
2595210	10
3848245	10
3555130	10
3238972	10
3570411	10
3392351	10
2371561	10
3700113	10
3282836	10
3362589	10
3337724	10
2722918	10
3213880	10
2931827	10
3178993	10
3464178	10
3308155	10
3791911	10
2415517	10
2652467	10
3210207	10
3444486	10
3492471	10
3936156	10
2461492	10
3820111	10
2549210	10
3828399	10
3869382	10
2385315	10
3792021	10
3191029	10
3109492	10
2781103	10
2786327	10
2985820	10
2318895	10
3796058	10
2556610	10
3404111	9
2989270	9
2951189	9
3617399	9
3557732	9
2554389	9
3214707	9
3027619	9
3707768	9
2487579	9
3712608	9
3066519	9
2785484	9
4053675	9
2408856	9
3533822	9
3264734	9
3224766	9
3266621	9
3018786	9
3942971	9
3517876	9
2804818	9
3155622	9
3593476	9
2382130	9
2530537	9
2357051	9
3761754	9
3211942	9
3467302	9
3931510	9
3071197	9
3934005	9
2942348	9
2605331	9
2936340	9
3274838	9
3086235	9
3226498	9
3447488	9
2480293	9
2901067	9
3947840	9
2665200	9
2811507	9
2434460	9
2533403	9
2717484	9
3672919	9
2936414	9
3923771	9
3952113	9
2823435	9
3253087	9
2869882	9
2540255	9
2638982	9
3847113	9
3486150	9
2363606	9
2895500	9
3421736	9
2498237	9
3076869	9
2412747	9
3582354	9
3855323	9
2319486	9
3776710	9
3561943	9
3452237	9
2807178	9
2664259	9
3142237	9
2340517	9
3376526	9
3501566	9
2955849	9
2817338	9
3870306	9
3731832	9
2485674	9
2635848	9
3157896	9
4045240	9
3294279	9
3122641	9
3062949	9
3300270	9
3406088	9
3562266	9
3323808	9
2973753	9
3233359	9
2952256	9
4052933	9
3042604	9
3456183	9
2727284	9
3615595	9
3344573	9
3710937	9
2922680	9
2426387	9
2348589	9
3594597	9
3133404	9
2574856	9
3545940	9
2910671	9
2556815	9
3478355	9
3849591	9
3468802	9
2321215	9
3910658	9
2516432	9
2850078	9
3038685	9
3039032	9
2643704	9
2574613	9
2476711	9
3914798	9
3052091	9
2639718	9
2984636	9
2803923	9
3716974	9
2836690	9
3168956	9
3887588	9
3517403	9
3326729	9
2471348	9
2862236	9
3307779	9
3742755	9
3701013	9
3337250	9
3293716	9
3965349	9
3525000	9
3205070	9
3572121	9
2543017	9
3927134	9
2841238	9
2939303	9
2941618	9
3412778	9
3736454	9
3668844	9
2616187	9
2950334	9
3095017	9
3545436	9
3701486	9
2581831	9
3468347	9
2957818	9
3573031	9
2469827	9
3301275	9
3392371	9
2850250	9
3213772	9
2886134	9
3557936	9
2602415	9
2556733	9
2797010	9
3326998	9
2530128	9
3281360	9
3649143	9
2839777	9
3290641	9
2388815	9
2779362	9
2542828	9
2542230	9
2693438	9
3400551	9
3538509	9
3682456	9
2901307	9
3281048	9
3697571	9
2760613	9
3670278	9
2715622	9
3332876	9
3145151	9
3702502	9
3000874	9
2870829	9
3427810	9
3473594	9
3294171	9
3062083	9
4038413	9
2447087	9
3345015	9
2963062	9
2963595	9
3576752	9
3164135	9
3444496	9
2853858	9
2321620	9
2796672	9
3857251	9
3361633	9
2526461	9
2706794	9
3369756	9
3279859	9
2472521	9
3869715	9
3258337	9
2762947	9
2716663	9
3701488	9
3744765	9
2416997	9
3430606	9
3437472	9
2488815	9
2450825	9
2646385	9
3198737	9
3061995	9
3317422	9
3745656	9
3268978	9
3405164	9
3733280	9
2940897	9
3777773	9
2758300	9
3907933	9
3327932	9
2794973	9
3784796	9
3626184	9
2730521	9
2492122	9
2592072	9
3884902	9
2791216	9
3317169	9
3746312	9
2325459	9
3320898	9
3545321	9
2478893	9
2858462	9
2433234	9
3233366	9
3452957	9
2929291	9
2951091	9
3523505	9
2476488	9
2771343	9
2443813	9
3057376	9
3842697	9
3033982	9
3320641	9
3814040	9
3536856	9
2746674	9
2418540	9
2768349	9
3902375	9
3322998	9
3827160	9
3497061	9
3737809	9
3369072	9
3101124	9
2534417	9
3364934	9
2630605	9
3079476	9
2340303	9
3260043	9
2840325	9
3964484	9
3824492	9
3045127	9
2948078	9
2859777	9
3092439	9
3260410	9
3049026	9
3139348	9
3872288	9
2439305	9
2680508	9
3066629	9
3398250	9
2933529	9
2704200	9
3327207	9
2988316	9
3905388	9
2429088	9
2906242	9
3544776	9
3214033	9
3918077	9
3197942	9
3523840	9
3524571	9
3114813	9
3927802	9
2498820	9
3931996	9
3121757	9
2978089	9
2702482	9
2704841	9
2896323	9
2790571	9
2423358	9
3231823	9
2929885	9
2383545	9
2578545	9
2530373	9
2582816	9
2690142	9
3875839	9
3189388	9
3839885	9
3963242	9
3298953	9
3301783	9
3660313	9
3494350	9
3033341	9
3943392	9
3329556	9
2337744	9
2871180	9
2557202	9
2958769	9
2419986	9
3526517	9
2367920	9
3082586	9
3125291	9
2457625	9
2320614	9
2512193	9
2797163	9
3640516	9
3328173	9
2992005	9
3833864	9
3025512	9
3919176	9
2682438	9
2539485	9
2562041	9
3146430	9
3470556	9
3324474	9
3126205	9
2832205	9
3692713	9
2802722	9
3022020	9
2524274	9
3954526	9
3546234	9
2754105	9
3875843	9
2347530	9
2628909	9
2490050	9
3811667	9
3843077	9
3802260	9
3058093	9
3766550	9
2422891	9
2697972	9
2745956	9
2830067	9
3126563	9
2901236	9
2374239	9
2903152	9
3777349	9
2950354	9
2880205	9
3700818	9
2914713	9
3247859	9
3677830	9
3205547	9
3068714	9
3717628	9
2495727	9
3849135	9
2986818	9
2550141	9
3813303	9
2701444	9
3404342	9
3318519	9
3639429	9
3613362	9
2993841	9
3405154	9
2507468	9
3828218	9
3156881	9
2671431	9
3193628	9
2978411	9
2755823	9
3923254	9
3485225	9
3321168	9
3126301	9
3226957	9
2681987	9
3043201	9
2854090	9
2711959	9
2482908	9
3286004	9
3745987	9
3286051	9
2350806	9
3343465	9
2879108	9
4051882	9
2588923	9
3308692	9
3659171	9
2741244	9
3933819	9
2648012	9
3358149	9
2512779	9
2516749	9
2420234	9
2707040	9
3826694	9
3233725	9
3156089	9
3567438	9
2996580	9
3956343	9
2957646	9
2798133	9
3658654	9
3152731	9
3484323	9
2827382	9
3290895	9
3575540	9
3007205	9
3848629	9
4053919	9
3487260	9
3487614	9
3354290	9
3743164	9
2369937	9
3179756	9
2726233	9
3719870	9
3668812	9
3598025	9
2808626	9
3359522	9
2531622	9
3100551	9
2727414	9
2683291	9
3801692	9
3651264	9
2917110	9
2608963	9
2545198	9
2640330	9
2587550	9
3059384	9
3718772	9
2838022	9
3215895	9
3813699	9
3082272	9
3401283	9
2901297	9
3279473	9
3308079	9
2582906	9
2647341	9
2536571	9
3341107	9
3386813	9
3142019	9
3081022	9
2928689	9
3764882	9
2986027	9
3765915	9
3535663	9
2897201	9
3178434	9
2657193	9
3274407	9
3840279	9
2779709	9
3202317	9
2446052	9
3629341	9
3672515	9
3320901	9
3851344	9
3076085	9
3400579	9
2413657	9
2968784	9
2897983	9
2990411	9
3125596	9
3229330	9
3451172	9
2793324	9
2903951	9
3726287	9
3742804	9
3523718	9
2341459	9
3676652	9
3521391	9
2921393	9
2961820	9
3208850	9
2549037	9
3854530	9
2555015	9
3582721	9
3031201	9
3085360	9
3085898	9
3409973	9
3279094	9
3279916	9
3641191	9
3697750	9
3454872	9
3463113	9
3142555	9
3874328	9
3613340	9
3797597	9
3061326	9
3734768	9
2692320	9
3467433	9
3074045	9
2367471	9
3423713	9
3030607	9
2417144	9
3722526	9
2839024	9
3546788	9
2959620	9
3629342	9
3535912	9
3491544	9
3537018	9
3361622	9
2726528	9
3915948	9
3405780	9
3781067	9
3091421	9
3787052	9
3419353	9
3649849	9
3000204	9
3379303	9
2488766	9
2730705	9
2366663	9
3927828	9
2547754	9
2724200	8
2419102	8
2769407	8
3363504	8
3594712	8
3946336	8
3780248	8
2427530	8
3279542	8
2576855	8
2430653	8
3332287	8
3138206	8
3099732	8
2582271	8
3787945	8
2867773	8
3390194	8
3011552	8
3389112	8
3367471	8
2823761	8
3790295	8
3348564	8
3576624	8
3673671	8
2699057	8
3740096	8
2695707	8
3536512	8
3079109	8
2991002	8
2946107	8
3545983	8
3639095	8
2520750	8
3751927	8
2336533	8
2977166	8
3805599	8
2625938	8
2955005	8
3946431	8
3836644	8
2481249	8
2677389	8
3471891	8
2915586	8
2916897	8
3766374	8
2937599	8
2421406	8
3352201	8
3628433	8
3961017	8
2603708	8
3774034	8
2374863	8
3826327	8
3551726	8
3617177	8
3462951	8
3790492	8
2767297	8
3213601	8
3917325	8
2536265	8
3624545	8
2777565	8
2607191	8
2780545	8
3707739	8
2367999	8
2836594	8
2454488	8
3026756	8
2939455	8
3426034	8
2523383	8
3948366	8
2666966	8
2884010	8
3504010	8
3139833	8
2756026	8
3141273	8
3264907	8
3953518	8
3144943	8
3482430	8
3510562	8
3510852	8
2656955	8
2320299	8
3582483	8
3936439	8
3424406	8
2559850	8
3940971	8
2457279	8
2901295	8
2464013	8
3410951	8
2612333	8
3496953	8
2812988	8
2620616	8
3305305	8
2570250	8
2352543	8
3616847	8
3646659	8
3602525	8
2912753	8
3874949	8
2690423	8
2798144	8
3838621	8
3519123	8
3200778	8
3522286	8
3289880	8
3842895	8
3678811	8
3301597	8
2608316	8
3531301	8
2972687	8
3439954	8
3444490	8
2614102	8
2704836	8
3319148	8
2548659	8
2657404	8
2942369	8
3589642	8
2943594	8
2808135	8
2996088	8
2812554	8
3510090	8
2670231	8
3647157	8
2651702	8
2397664	8
3122004	8
3394482	8
2883707	8
3020823	8
2851244	8
2371567	8
3854077	8
3401376	8
2935632	8
3907046	8
3186120	8
3728318	8
2689693	8
2910835	8
2913076	8
2886247	8
3795914	8
3340346	8
3199451	8
3625456	8
3121222	8
2633402	8
3529307	8
2369380	8
3308270	8
2603052	8
3770625	8
2787514	8
2614953	8
2798352	8
2375636	8
3407288	8
3034984	8
3186731	8
3260438	8
3873096	8
2336875	8
3294169	8
2779566	8
3757273	8
2983388	8
3254501	8
3435235	8
2963584	8
3023908	8
3218532	8
3168154	8
2934574	8
2604398	8
3857791	8
3043193	8
3364760	8
2468387	8
2905717	8
3136179	8
3870005	8
2818087	8
3101120	8
3290889	8
2958349	8
2487440	8
2688183	8
3622947	8
3214229	8
2873405	8
2319470	8
2828603	8
3935122	8
3224560	8
[truncated: 90,818 more rows]
