# Supplementary material for: Comprehensive Survey of SNPs in the Affymetrix Exon Array Using the 1000 Genomes Dataset
Source: PLoS One. 2010 Feb 23;5(2):e9366. doi: 10.1371/journal.pone.0009366 (PMC2826392; doi:10.1371/journal.pone.0009366)
Supplement: Table S6 — Chromosomal distribution of probesets with common SNPs. (0.01 MB XLS) [file pone.0009366.s007.xls]

## Sheet: Sheet1
Supplemental Table S6.Chromosomal distribution of probesets with common SNPs.Chromosomal distribution of probesets with common SNPs.
Chromosome	Count (CEU)	Count (YRI)
1	4153	5199
2	2854	3671
3	2362	3136
4	1872	2486
5	1919	2540
6	2714	3298
7	2135	2591
8	1706	2258
9	1678	2157
10	1954	2374
11	2599	3059
12	2230	2792
13	907	1199
14	1334	1747
15	1319	1639
16	1697	1958
17	2366	2737
18	753	1026
19	2885	3155
20	1333	1566
21	743	875
22	1162	1297
Total	42675	52760
