# Supplementary material for: Comprehensive Survey of SNPs in the Affymetrix Exon Array Using the 1000 Genomes Dataset
Source: PLoS One. 2010 Feb 23;5(2):e9366. doi: 10.1371/journal.pone.0009366 (PMC2826392; doi:10.1371/journal.pone.0009366)
Supplement: Table S7 — The breakdown of affected probesets under the Affymetrix reliability groupings (“core”, “full”, “extended”). (0.01 MB XLS) [file pone.0009366.s008.xls]

## Sheet: Sheet1
Supplemental Table S7. The breakdown of affected probesets under the Affymetrix reliability groupings (“core”, “full”, “extended”).
Affymetrix Grouping#	Number of Probesets	CEU	YRI
extended	519827	128942	154456
full	577209	79601	99244
core	284258	29444	35005
Total #	1381294	237987	288705
#:Total does not include a small number of probsets that are not classified in "core", "extended" or "full".
