# Supplementary material for: Comprehensive Survey of SNPs in the Affymetrix Exon Array Using the 1000 Genomes Dataset
Source: PLoS One. 2010 Feb 23;5(2):e9366. doi: 10.1371/journal.pone.0009366 (PMC2826392; doi:10.1371/journal.pone.0009366)
Supplement: Table S8 — The number of probesets containing probes with novel and common SNPs within each transcript cluster (CEU). (0.49 MB TXT) [file pone.0009366.s009.txt]

trcid	probesetid	count(distinct concat(a.chrom, " " , c.start, " ", c.end))
2315224	2315227	1
2315301	2315306	1
2315315	2315316	2
2315414	2315415	1
2315492	2315494	3
2315554	2315567	1
2315646	2315647	4
2316137	2316150	4
2316245	2316318	2
2316245	2316332	2
2316347	2316349	1
2316379	2316399	1
2316510	2316512	2
2316558	2316560	1
2316558	2316583	1
2316595	2316596	4
2316785	2316786	1
2316864	2316874	1
2316953	2316970	1
2316953	2317014	1
2316953	2317027	1
2317305	2317306	1
2317317	2317347	3
2317317	2317409	2
2317317	2317414	1
2317459	2317460	1
2317498	2317509	1
2317512	2317528	1
2317547	2317548	1
2317549	2317550	2
2317583	2317584	2
2317627	2317644	2
2317686	2317746	1
2317686	2317777	4
2317686	2317792	2
2317686	2317829	2
2317962	2317973	1
2317962	2318025	2
2317962	2318071	1
2318086	2318091	1
2318257	2318301	1
2318324	2318325	1
2318332	2318333	2
2318455	2318574	1
2318656	2318684	1
2318726	2318728	1
2318736	2318847	2
2318875	2318876	1
2319049	2319051	2
2319087	2319088	1
2319316	2319319	3
2319385	2319398	3
2319504	2319508	1
2319542	2319543	2
2319661	2319750	3
2319832	2319857	1
2319832	2319865	1
2319954	2319957	1
2320013	2320023	2
2320048	2320057	2
2320048	2320118	1
2320210	2320217	1
2320222	2320223	1
2320272	2320299	2
2320272	2320322	3
2320432	2320442	2
2320432	2320449	1
2320472	2320507	1
2320569	2320570	2
2320569	2320571	3
2320683	2320688	1
2320997	2320999	1
2320997	2321000	1
2321011	2321014	1
2321058	2321065	3
2321086	2321087	1
2321238	2321278	1
2321327	2321328	2
2321339	2321340	1
2321368	2321371	2
2321413	2321414	3
2321447	2321448	1
2321466	2321498	1
2321607	2321613	1
2321607	2321619	1
2321607	2321620	2
2321607	2321630	1
2321645	2321649	6
2322226	2322263	2
2322362	2322382	1
2322447	2322451	3
2322457	2322472	1
2322457	2322502	5
2322457	2322503	1
2322457	2322506	3
2322520	2322529	1
2322589	2322590	2
2322589	2322593	2
2322598	2322608	1
2322598	2322618	3
2322598	2322619	1
2322598	2322620	3
2322598	2322621	1
2322598	2322675	3
2322598	2322683	1
2322730	2322731	3
2322734	2322735	1
2322928	2322929	2
2322943	2322944	1
2322957	2323036	1
2322957	2323046	1
2323147	2323148	2
2323151	2323152	1
2323172	2323178	1
2323172	2323191	4
2323172	2323238	1
2323285	2323309	2
2323347	2323395	2
2323347	2323422	1
2323446	2323447	1
2323460	2323461	3
2323634	2323635	2
2323826	2323840	1
2323847	2323864	1
2323847	2323867	1
2323943	2323944	1
2324002	2324003	1
2324039	2324040	4
2324084	2324087	3
2324097	2324121	1
2324182	2324183	1
2324214	2324215	1
2324299	2324300	1
2324321	2324322	1
2324341	2324357	2
2324341	2324364	2
2324692	2324701	1
2324704	2324708	2
2324704	2324713	1
2324820	2324831	1
2324919	2324932	3
2324919	2324948	1
2325192	2325199	2
2325593	2325606	1
2325674	2325718	1
2325768	2325769	3
2325781	2325785	1
2325941	2325945	1
2326237	2326258	1
2326640	2326650	1
2326640	2326700	1
2326705	2326706	1
2326867	2326868	4
2326954	2326984	1
2327045	2327047	3
2327085	2327088	1
2327133	2327137	3
2327391	2327392	4
2327482	2327528	1
2327534	2327535	2
2327630	2327642	1
2327677	2327704	1
2327777	2327778	1
2327808	2327810	1
2327894	2327901	2
2327904	2327905	1
2327910	2327911	3
2328042	2328043	1
2328044	2328045	2
2328048	2328051	1
2328052	2328055	1
2328183	2328184	1
2328320	2328331	1
2328465	2328539	1
2328465	2328545	4
2328708	2328710	2
2328924	2328925	1
2329077	2329112	1
2329182	2329189	2
2329257	2329258	2
2329341	2329359	2
2329481	2329512	1
2329481	2329532	1
2329481	2329538	1
2329481	2329552	1
2329669	2329678	1
2329835	2329839	1
2330002	2330010	2
2330287	2330288	1
2330289	2330296	1
2330334	2330387	1
2330477	2330484	3
2330607	2330615	2
2330670	2330671	4
2330672	2330674	4
2330723	2330727	2
2330802	2330803	3
2330890	2330892	1
2330899	2330912	2
2330983	2330984	1
2331079	2331094	2
2331079	2331100	1
2331135	2331136	1
2331213	2331222	1
2331511	2331547	1
2331564	2331566	2
2331596	2331597	1
2331651	2331652	1
2331771	2331790	2
2331771	2331798	2
2332124	2332125	1
2332232	2332237	1
2332518	2332520	1
2332583	2332636	1
2332656	2332657	1
2332658	2332659	3
2332711	2332737	1
2333107	2333115	3
2333133	2333134	2
2333168	2333176	1
2333195	2333221	1
2333429	2333440	1
2333481	2333483	1
2333574	2333591	4
2333658	2333676	1
2333707	2333714	3
2333905	2333906	2
2334141	2334153	4
2334253	2334269	1
2334304	2334305	1
2334602	2334604	1
2334706	2334711	2
2334706	2334712	1
2334706	2334717	1
2334932	2334961	1
2334986	2335007	1
2335172	2335181	2
2335172	2335184	1
2335337	2335338	1
2335387	2335390	1
2335431	2335432	2
2335489	2335491	1
2335538	2335540	1
2335558	2335559	4
2335671	2335723	2
2335808	2335814	1
2336039	2336040	1
2336081	2336089	3
2336099	2336100	2
2336099	2336106	1
2336099	2336201	1
2336302	2336355	1
2336433	2336434	1
2336439	2336442	1
2336448	2336449	1
2336454	2336455	3
2336456	2336473	1
2336497	2336525	2
2336585	2336624	4
2336739	2336741	1
2336783	2336784	1
2336886	2336889	1
2337003	2337029	1
2337094	2337095	1
2337119	2337123	2
2337133	2337134	1
2337147	2337207	1
2337454	2337462	1
2337466	2337468	4
2337489	2337509	2
2337578	2337605	4
2337615	2337616	1
2337615	2337619	1
2337615	2337639	1
2337615	2337650	2
2337615	2337664	1
2337671	2337672	1
2337675	2337676	4
2337677	2337678	1
2337709	2337710	1
2337711	2337714	2
2337780	2337781	1
2337837	2337839	2
2337873	2337874	2
2338028	2338042	1
2338325	2338339	1
2338487	2338591	1
2338487	2338610	2
2338611	2338612	1
2338625	2338632	1
2338680	2338681	2
2338719	2338743	1
2338719	2338851	1
2338719	2338891	1
2338719	2338893	1
2338719	2338908	1
2339053	2339059	1
2339063	2339064	1
2339095	2339096	1
2339139	2339228	1
2339334	2339343	1
2339454	2339469	4
2339542	2339544	1
2339547	2339548	1
2339872	2339937	1
2340063	2340064	1
2340078	2340128	1
2340078	2340161	2
2340232	2340235	2
2340256	2340257	2
2340288	2340291	2
2340313	2340314	2
2340350	2340369	4
2340350	2340376	3
2340433	2340444	1
2340695	2340696	2
2340896	2340897	1
2340921	2340922	2
2340961	2341005	2
2341112	2341113	1
2341354	2341361	2
2341387	2341394	1
2341387	2341423	1
2341715	2341718	1
2341789	2341792	1
2341821	2341829	1
2341874	2341875	1
2341897	2341899	1
2342088	2342090	1
2342105	2342106	1
2342130	2342131	1
2342172	2342175	1
2342176	2342185	1
2342310	2342311	1
2342475	2342511	1
2342576	2342613	1
2342704	2342705	1
2342738	2342772	1
2342829	2342837	1
2342904	2342934	1
2342980	2342987	1
2343025	2343073	2
2343025	2343096	4
2343121	2343123	1
2343261	2343262	2
2343334	2343353	2
2343511	2343540	2
2343573	2343574	1
2343823	2343885	2
2343823	2343886	1
2343823	2343935	3
2343823	2343963	1
2344092	2344097	1
2344311	2344313	1
2344311	2344316	3
2344464	2344498	1
2344542	2344558	1
2344617	2344618	1
2344684	2344686	1
2344690	2344694	2
2344978	2344979	1
2344984	2345012	1
2345061	2345067	1
2345196	2345210	1
2345286	2345339	1
2345499	2345502	1
2345507	2345521	1
2345551	2345552	2
2345763	2345774	1
2345929	2345970	1
2346121	2346128	1
2346151	2346172	1
2346258	2346259	1
2346304	2346305	3
2346657	2346675	1
2346727	2346729	1
2346738	2346758	2
2346934	2346976	1
2347193	2347195	2
2347308	2347324	1
2347308	2347338	1
2347365	2347366	2
2347380	2347385	1
2347449	2347450	1
2347502	2347506	1
2347588	2347591	1
2347588	2347593	1
2347615	2347622	1
2347625	2347649	2
2347625	2347674	1
2347732	2347749	1
2347732	2347766	1
2347788	2347801	1
2347881	2347902	1
2347881	2347904	1
2347940	2347941	1
2348234	2348235	1
2348305	2348306	1
2348394	2348395	2
2348437	2348457	2
2348622	2348633	3
2348634	2348687	1
2348634	2348689	4
2348702	2348707	2
2348836	2348837	1
2348844	2348845	3
2349043	2349060	1
2349129	2349130	2
2349402	2349427	2
2349589	2349599	1
2349646	2349647	4
2349675	2349676	2
2349754	2349755	1
2349771	2349775	2
2349973	2349974	2
2349985	2349995	3
2350033	2350034	1
2350147	2350160	1
2350287	2350288	1
2350339	2350365	1
2350444	2350445	1
2350469	2350479	1
2350489	2350530	3
2350551	2350559	4
2350596	2350654	2
2350714	2350724	1
2350787	2350789	1
2350840	2350843	1
2350981	2350996	1
2351063	2351065	3
2351063	2351075	1
2351121	2351162	1
2351171	2351210	2
2351171	2351228	1
2351445	2351452	2
2351445	2351464	1
2351872	2351882	2
2352020	2352021	3
2352020	2352041	1
2352020	2352042	3
2352020	2352049	1
2352106	2352136	1
2352106	2352153	1
2352210	2352211	2
2352609	2352679	1
2352758	2352768	4
2352822	2352823	1
2352956	2352962	1
2352976	2352977	1
2352984	2352985	1
2353100	2353103	1
2353117	2353120	1
2353117	2353152	4
2353117	2353177	2
2353717	2353736	1
2353773	2353798	2
2353857	2353858	2
2353881	2353915	1
2353881	2353954	3
2353881	2353956	2
2354082	2354127	2
2354202	2354206	2
2354233	2354234	1
2354311	2354314	1
2354311	2354323	3
2354357	2354358	1
2354417	2354419	1
2354433	2354458	1
2355010	2355011	2
2355070	2355071	2
2355117	2355124	4
2355365	2355381	4
2355365	2355385	1
2355365	2355502	1
2355586	2355588	1
2355640	2355641	1
2355825	2355826	1
2355833	2355835	1
2356218	2356229	1
2356680	2356689	4
2356680	2356690	3
2356680	2356694	1
2356703	2356704	1
2356721	2356742	1
2356721	2356779	4
2356794	2356795	1
2356818	2356835	1
2356818	2356871	1
2356910	2356911	1
2356917	2356932	3
2356917	2356941	2
2356946	2356948	1
2356949	2356951	1
2356979	2356996	4
2357030	2357035	2
2357030	2357039	4
2357079	2357080	2
2357083	2357084	2
2357217	2357226	4
2357217	2357255	3
2357217	2357307	4
2357389	2357393	2
2357434	2357435	1
2357479	2357491	1
2357533	2357534	3
2357573	2357590	2
2357573	2357594	4
2357841	2357842	2
2357845	2357855	3
2357996	2358012	1
2358092	2358108	2
2358092	2358112	4
2358171	2358205	1
2358221	2358226	1
2358457	2358464	1
2358457	2358471	1
2358583	2358584	1
2358591	2358614	1
2358935	2358936	1
2358993	2358999	4
2359113	2359114	1
2359241	2359242	2
2359282	2359300	1
2360027	2360035	1
2360027	2360038	1
2360081	2360082	3
2360083	2360121	3
2360182	2360183	2
2360206	2360218	2
2360305	2360306	1
2360576	2360608	1
2360677	2360679	1
2360757	2360770	1
2360955	2360956	2
2361154	2361158	1
2361401	2361407	1
2361600	2361602	1
2361635	2361660	1
2361797	2361817	1
2361899	2361909	4
2361961	2361973	3
2361987	2361988	2
2362013	2362029	2
2362033	2362034	1
2362089	2362115	1
2362266	2362267	4
2362394	2362429	2
2362529	2362536	1
2362589	2362590	2
2362613	2362614	2
2362746	2362763	1
2362790	2362792	2
2362991	2363034	1
2363136	2363145	1
2363318	2363319	2
2363389	2363400	1
2363673	2363674	2
2363689	2363748	1
2363689	2363756	2
2363804	2363805	2
2364016	2364055	1
2364016	2364079	1
2364016	2364083	1
2364137	2364138	2
2364189	2364204	1
2364231	2364245	1
2364231	2364254	1
2364491	2364492	3
2364552	2364554	1
2364559	2364560	1
2364568	2364569	1
2364677	2364688	4
2364677	2364715	1
2364939	2364940	1
2364949	2364950	1
2365016	2365020	2
2365031	2365038	1
2365086	2365096	4
2365103	2365104	1
2365119	2365129	1
2365391	2365436	1
2365455	2365461	2
2365467	2365470	1
2365587	2365589	1
2365637	2365663	2
2365675	2365695	1
2365823	2365833	1
2365856	2365857	4
2365872	2365905	2
2365944	2365945	1
2366028	2366054	1
2366028	2366086	2
2366174	2366175	1
2366174	2366178	1
2366238	2366239	1
2366422	2366446	2
2366422	2366447	1
2366422	2366450	1
2366490	2366499	1
2366577	2366578	2
2366581	2366588	1
2366581	2366590	1
2366581	2366613	3
2366798	2366859	4
2367146	2367147	1
2367154	2367222	1
2367267	2367268	1
2367326	2367414	1
2367593	2367595	2
2367596	2367597	2
2367618	2367619	1
2367706	2367707	1
2367720	2367721	2
2367722	2367727	2
2367793	2367817	1
2367793	2367834	2
2367892	2367895	3
2367963	2368002	2
2367963	2368022	1
2367963	2368032	1
2367963	2368074	1
2367963	2368087	1
2367963	2368122	1
2368290	2368301	1
2368414	2368421	3
2368414	2368428	2
2368556	2368557	1
2368743	2368744	2
2368751	2368752	1
2368791	2368801	1
2368791	2368805	2
2368822	2368832	4
2368840	2368848	2
2368945	2368947	2
2369339	2369353	1
2369463	2369469	2
2369530	2369531	2
2369557	2369575	1
2369609	2369633	2
2369609	2369636	1
2369676	2369679	1
2369680	2369695	1
2369713	2369740	1
2369843	2369847	1
2369843	2369857	4
2369843	2369877	2
2370032	2370040	1
2370084	2370085	4
2370096	2370099	1
2370123	2370151	4
2370123	2370164	1
2370388	2370389	1
2370390	2370392	3
2370395	2370398	1
2370408	2370421	1
2370433	2370506	1
2370433	2370518	1
2370433	2370521	1
2370673	2370680	1
2370753	2370755	1
2371056	2371059	1
2371062	2371064	1
2371255	2371300	2
2371255	2371311	2
2371346	2371436	1
2371529	2371533	2
2371547	2371568	2
2371547	2371592	2
2371873	2371977	1
2372203	2372204	2
2372211	2372214	1
2372427	2372426	3
2372549	2372553	1
2372556	2372557	1
2372748	2372750	1
2372812	2372813	1
2372812	2372820	1
2372812	2372828	2
2372924	2372939	1
2372967	2373056	2
2373084	2373087	3
2373219	2373245	2
2373247	2373251	1
2373247	2373262	3
2373247	2373276	1
2373406	2373450	4
2373511	2373527	1
2373564	2373571	1
2373564	2373605	1
2373693	2373714	1
2373736	2373798	1
2373826	2373827	1
2373842	2373943	1
2374048	2374056	1
2374048	2374064	1
2374115	2374116	4
2374126	2374135	1
2374126	2374206	1
2374216	2374218	3
2374279	2374280	1
2374332	2374334	1
2374345	2374352	2
2374422	2374451	1
2374467	2374469	1
2374522	2374523	1
2374540	2374541	4
2374653	2374654	4
2374666	2374667	1
2374727	2374729	2
2374746	2374821	1
2374872	2374919	1
2374950	2374951	1
2375076	2375116	2
2375076	2375135	3
2375379	2375380	1
2375702	2375703	2
2375810	2375811	1
2375810	2375826	1
2375810	2375834	1
2375999	2376000	1
2376168	2376204	1
2376168	2376219	1
2376168	2376261	1
2376376	2376418	1
2376435	2376436	2
2376457	2376479	1
2376542	2376543	1
2376576	2376578	1
2376587	2376592	1
2376977	2376978	1
2377094	2377110	1
2377427	2377470	1
2377427	2377492	1
2377427	2377505	4
2377546	2377547	1
2377591	2377593	1
2377687	2377705	1
2377813	2377824	1
2377832	2377833	2
2378019	2378034	1
2378019	2378044	1
2378019	2378045	1
2378369	2378373	2
2378369	2378454	2
2378479	2378480	2
2378584	2378594	1
2378584	2378625	1
2378640	2378641	2
2378710	2378732	1
2378759	2378760	1
2378815	2378819	2
2378858	2378859	1
2378871	2378872	1
2378878	2378879	1
2378890	2378899	1
2378937	2378947	2
2378937	2378948	1
2378937	2378969	1
2379068	2379075	1
2379068	2379076	2
2379108	2379109	3
2379128	2379131	1
2379219	2379220	2
2379229	2379231	1
2379238	2379263	1
2379238	2379264	2
2379266	2379267	2
2379314	2379368	1
2379384	2379385	1
2379399	2379443	4
2379490	2379491	1
2379592	2379593	1
2379605	2379606	2
2379754	2379772	1
2379754	2379799	1
2379754	2379803	1
2379863	2379880	2
2379935	2379940	2
2379974	2379998	1
2380139	2380143	1
2380208	2380209	1
2380238	2380247	1
2380286	2380287	1
2380299	2380308	1
2380299	2380316	1
2380362	2380363	1
2380401	2380402	1
2380440	2380464	4
2380506	2380528	1
2380554	2380555	1
2380774	2380775	1
2380917	2380920	1
2380991	2381016	2
2380991	2381038	2
2381072	2381073	2
2381458	2381460	1
2381539	2381540	1
2381587	2381601	2
2381660	2381678	1
2381710	2381717	1
2381738	2381761	3
2381738	2381762	3
2381738	2381765	4
2381787	2381791	2
2381794	2381815	1
2381794	2381852	1
2381927	2381955	1
2382074	2382075	1
2382117	2382130	3
2382117	2382175	2
2382247	2382271	5
2382317	2382319	2
2382336	2382349	1
2382360	2382382	3
2382467	2382497	1
2382467	2382502	1
2382737	2382738	1
2382754	2382763	1
2382781	2382797	1
2382781	2382833	1
2382917	2382918	1
2382931	2382947	4
2383207	2383210	1
2383356	2383365	3
2383455	2383456	1
2383499	2383509	2
2383524	2383526	1
2383524	2383545	1
2383557	2383582	1
2383611	2383615	1
2383639	2383641	1
2383686	2383697	2
2383956	2383957	1
2383960	2383961	1
2383999	2384111	1
2384332	2384333	5
2384534	2384535	1
2384554	2384555	1
2384705	2384708	2
2384788	2384811	2
2384788	2384827	2
2384788	2384831	1
2384788	2384837	1
2384954	2384955	1
2385012	2385054	1
2385197	2385245	1
2385258	2385280	1
2385306	2385322	1
2385343	2385400	1
2385547	2385548	1
2385564	2385566	1
2385603	2385618	4
2385603	2385625	3
2385628	2385631	1
2385873	2385920	2
2385967	2386044	1
2386065	2386066	2
2386076	2386077	1
2386097	2386098	1
2386141	2386142	1
2386267	2386281	2
2386361	2386363	2
2386397	2386402	2
2386512	2386513	1
2386518	2386519	4
2386521	2386522	1
2386687	2386688	1
2386714	2386715	3
2386730	2386731	4
2386747	2386778	1
2386797	2386798	1
2386867	2386872	1
2386867	2386909	2
2386867	2386910	3
2386867	2386918	1
2386922	2386923	4
2387006	2387030	1
2387006	2387040	1
2387126	2387134	2
2387126	2387233	1
2387126	2387271	1
2387483	2387491	1
2387500	2387504	1
2387581	2387585	2
2387606	2387634	4
2387672	2387680	1
2387711	2387717	3
2387711	2387722	1
2387711	2387734	1
2387711	2387815	2
2387711	2387843	1
2387933	2387939	1
2388048	2388049	2
2388052	2388053	1
2388148	2388216	2
2388219	2388220	2
2388308	2388312	2
2388339	2388340	2
2388525	2388565	1
2388525	2388573	4
2388525	2388589	1
2388525	2388626	1
2388669	2388670	1
2388726	2388727	2
2388741	2388757	1
2388741	2388761	1
2388910	2388916	1
2388960	2389013	1
2389130	2389159	4
2389130	2389160	1
2389130	2389182	1
2389130	2389189	1
2389130	2389212	1
2389247	2389259	1
2389247	2389261	1
2389247	2389262	1
2389247	2389289	1
2389247	2389325	4
2389247	2389328	1
2389247	2389350	2
2389247	2389363	1
2389439	2389441	1
2389471	2389472	1
2389523	2389528	1
2389546	2389574	1
2389605	2389606	2
2389647	2389648	2
2389718	2389728	1
2389778	2389781	1
2389953	2389954	2
2389959	2389963	1
2390011	2390012	1
2390028	2390029	1
2390050	2390053	2
2390050	2390070	2
2390050	2390071	4
2390050	2390075	1
2390102	2390103	2
2390223	2390224	2
2390243	2390244	2
2390389	2390390	2
2390642	2390643	1
2390642	2390644	2
2390677	2390694	1
2390958	2390959	3
2391005	2391058	1
2391188	2391202	2
2391188	2391207	3
2391227	2391245	1
2391302	2391313	1
2391744	2391769	2
2391744	2391784	1
2391744	2391788	3
2391830	2391831	1
2391998	2392003	1
2392087	2392090	1
2392095	2392108	2
2392267	2392290	1
2392267	2392297	2
2392466	2392467	1
2392468	2392469	1
2392502	2392503	2
2392584	2392596	2
2392865	2392866	1
2392894	2392905	4
2392894	2392925	1
2392894	2392931	2
2393086	2393087	1
2393153	2393158	4
2393153	2393172	1
2393153	2393173	2
2393153	2393197	1
2393233	2393235	2
2393315	2393318	2
2393333	2393337	1
2393654	2393665	1
2393654	2393685	1
2393705	2393706	2
2393709	2393710	2
2393740	2393772	1
2393854	2393865	1
2393965	2393966	1
2394007	2394034	1
2394066	2394067	1
2394082	2394083	2
2394215	2394229	1
2394215	2394231	2
2394263	2394264	1
2394263	2394273	4
2394356	2394357	1
2394361	2394394	1
2394361	2394396	1
2394726	2394732	1
2394726	2394768	2
2394784	2394806	1
2394817	2394829	1
2394841	2394869	1
2394901	2394902	1
2394908	2394917	2
2395010	2395016	1
2395146	2395147	1
2395177	2395178	1
2395177	2395201	1
2395177	2395206	1
2395245	2395323	1
2395618	2395619	1
2395800	2395801	2
2395890	2395941	1
2395965	2395966	1
2396055	2396056	1
2396113	2396114	1
2396201	2396202	2
2396362	2396383	1
2396638	2396644	1
2396671	2396675	2
2396718	2396719	1
2396747	2396748	3
2396813	2396815	3
2396817	2396820	2
2396869	2396871	1
2396872	2396875	1
2396927	2396933	2
2397092	2397106	2
2397321	2397323	1
2397399	2397405	4
2397496	2397497	2
2397500	2397503	1
2397571	2397584	3
2397590	2397592	2
2397622	2397626	4
2397622	2397629	1
2397695	2397698	1
2397847	2397882	2
2397914	2397923	1
2397926	2397934	4
2398146	2398147	1
2398247	2398250	3
2398247	2398252	1
2398253	2398261	2
2398253	2398262	2
2398287	2398298	3
2398287	2398303	1
2398287	2398311	3
2398287	2398312	1
2398351	2398352	2
2398444	2398466	3
2398444	2398498	2
2398444	2398499	1
2398563	2398565	1
2398601	2398613	3
2398601	2398615	1
2398601	2398635	1
2398656	2398663	4
2398656	2398666	1
2398656	2398669	3
2398656	2398686	2
2398687	2398688	1
2398693	2398694	2
2398789	2398803	1
2399099	2399104	1
2399131	2399132	3
2399157	2399158	4
2399275	2399276	2
2399302	2399304	1
2399302	2399334	1
2399302	2399349	1
2399387	2399388	1
2399409	2399593	1
2399765	2399841	1
2399872	2399875	2
2399979	2399981	2
2400116	2400117	1
2400126	2400128	1
2400135	2400136	2
2400177	2400180	4
2400247	2400266	4
2400322	2400352	4
2400373	2400429	1
2400594	2400595	1
2400655	2400658	1
2400718	2400774	1
2400793	2400819	1
2400967	2400980	1
2401166	2401173	2
2401275	2401314	1
2401275	2401315	1
2401347	2401379	2
2401550	2401562	2
2401753	2401755	1
2401753	2401762	1
2401774	2401784	1
2401774	2401794	1
2401923	2401927	2
2401994	2402024	1
2402068	2402078	3
2402111	2402117	2
2402431	2402444	1
2402459	2402486	2
2402691	2402702	4
2402754	2402755	4
2402797	2402798	2
2402823	2402824	1
2403097	2403098	1
2403111	2403145	1
2403158	2403179	3
2403158	2403201	1
2403335	2403358	1
2403470	2403473	2
2403585	2403605	1
2403645	2403655	1
2403690	2403691	2
2403696	2403697	1
2403740	2403776	1
2403849	2403892	4
2403849	2403944	1
2403963	2403969	1
2404158	2404203	3
2404206	2404208	1
2404209	2404243	1
2404254	2404268	1
2404254	2404310	3
2404377	2404402	1
2404410	2404411	1
2404757	2404758	1
2404819	2404847	1
2404819	2404851	1
2404899	2404900	1
2405104	2405109	1
2405104	2405110	2
2405149	2405151	1
2405364	2405372	2
2405364	2405382	3
2405469	2405482	1
2405576	2405633	1
2405576	2405747	2
2406139	2406146	1
2406139	2406151	4
2406245	2406246	3
2406245	2406337	4
2406412	2406419	1
2406503	2406505	2
2406597	2406606	4
2406677	2406706	1
2406839	2406847	1
2406839	2406848	1
2406839	2406864	3
2406926	2406969	1
2407064	2407078	1
2407064	2407079	4
2407156	2407158	2
2407314	2407341	1
2407314	2407352	3
2407646	2407647	2
2407662	2407663	2
2407675	2407678	1
2407874	2407875	1
2407934	2407959	4
2407934	2407963	2
2407985	2407988	3
2407985	2407989	3
2407985	2408009	1
2408174	2408175	1
2408351	2408355	1
2408425	2408426	1
2408499	2408512	1
2408499	2408539	1
2408499	2408565	1
2408643	2408654	3
2408681	2408683	4
2408681	2408711	1
2408681	2408731	2
2408681	2408751	1
2408832	2408836	1
2408855	2408856	1
2409069	2409080	4
2409104	2409152	1
2409220	2409228	1
2409220	2409246	1
2409422	2409427	1
2409696	2409697	1
2409710	2409711	1
2409770	2409778	1
2409800	2409801	3
2409904	2409931	3
2410056	2410057	1
2410068	2410069	1
2410076	2410077	4
2410080	2410081	2
2410111	2410123	3
2410283	2410298	4
2410693	2410680	2
2410787	2410826	3
2411163	2411164	2
2411313	2411324	1
2411382	2411432	4
2411525	2411527	2
2411543	2411552	1
2411642	2411643	1
2411642	2411712	1
2411922	2411923	1
2411949	2411952	1
2412219	2412220	1
2412244	2412245	1
2412257	2412259	2
2412262	2412264	1
2412360	2412438	1
2412463	2412485	2
2412524	2412527	1
2412740	2412767	1
2413203	2413271	1
2413305	2413310	1
2413332	2413399	1
2413423	2413460	2
2413515	2413516	1
2413556	2413557	1
2413578	2413594	1
2413633	2413665	4
2413685	2413751	1
2413817	2413827	4
2413846	2413858	1
2413879	2413883	2
2413886	2413891	1
2413905	2413906	1
2414080	2414081	1
2414316	2414319	3
2414346	2414347	1
2414361	2414365	1
2414366	2414416	1
2414432	2414433	2
2414558	2414606	1
2414558	2414637	1
2414558	2414657	1
2414558	2414697	1
2414558	2414782	1
2414800	2414804	1
2414811	2414812	2
2414900	2414901	2
2414900	2414905	2
2414980	2414981	1
2414982	2414984	4
2414982	2414985	2
2414988	2414989	2
2415047	2415080	2
2415115	2415116	2
2415129	2415130	1
2415247	2415250	2
2415295	2415301	3
2415295	2415308	2
2415295	2415335	2
2415467	2415490	1
2415532	2415542	1
2415728	2415760	1
2415793	2415794	2
2415830	2415831	1
2415906	2415907	1
2415910	2415955	1
2416033	2416142	3
2416164	2416165	1
2416357	2416358	1
2416409	2416412	1
2416478	2416479	1
2416514	2416515	1
2416522	2416588	1
2416714	2416715	2
2417016	2417023	1
2417016	2417034	1
2417095	2417107	1
2417140	2417144	2
2417390	2417439	1
2417390	2417445	2
2417459	2417460	3
2417459	2417461	2
2417459	2417469	1
2417630	2417631	1
2417652	2417653	1
2417698	2417699	1
2417791	2417799	2
2417945	2417977	1
2418299	2418321	2
2418451	2418453	2
2418451	2418473	1
2418539	2418540	1
2418570	2418612	1
2419235	2419280	1
2419351	2419352	1
2419418	2419419	2
2419432	2419475	4
2419512	2419513	1
2419597	2419607	2
2419851	2419861	2
2419892	2419895	1
2419968	2419973	1
2420148	2420149	1
2420169	2420172	1
2420178	2420189	1
2420390	2420392	2
2420467	2420484	2
2420521	2420560	1
2420521	2420561	2
2420642	2420671	1
2421000	2421090	1
2421000	2421099	1
2421121	2421165	2
2421259	2421263	1
2421456	2421460	1
2421470	2421480	2
2421545	2421546	1
2421554	2421568	1
2421554	2421572	1
2421708	2421710	1
2421782	2421824	1
2421782	2421829	1
2421925	2421965	1
2421995	2422010	4
2422035	2422041	1
2422101	2422102	1
2422155	2422156	1
2422203	2422204	4
2422227	2422236	2
2422340	2422341	1
2422342	2422366	1
2422425	2422426	2
2422446	2422447	1
2422505	2422506	1
2422517	2422537	2
2422563	2422564	1
2422612	2422641	3
2422835	2422836	1
2422885	2422937	3
2422941	2422943	1
2422967	2422978	2
2423017	2423040	1
2423249	2423250	1
2423382	2423383	1
2423422	2423426	1
2423422	2423443	2
2423422	2423524	1
2423669	2423769	1
2423958	2424038	1
2424081	2424084	3
2424148	2424149	1
2424174	2424175	1
2424282	2424298	1
2424524	2424590	1
2424524	2424592	1
2424524	2424597	1
2424524	2424629	1
2424717	2424719	1
2424740	2424750	1
2424886	2424914	2
2424960	2424961	1
2424999	2425000	2
2425089	2425092	2
2425118	2425139	1
2425359	2425362	3
2425447	2425448	1
2425507	2425508	2
2425563	2425567	1
2425652	2425682	1
2425711	2425731	1
2425711	2425738	2
2425711	2425741	4
2425891	2425892	1
2426007	2426011	3
2426310	2426311	2
2426385	2426386	1
2426385	2426387	3
2426385	2426389	4
2426385	2426422	1
2426385	2426429	4
2426385	2426493	1
2426385	2426498	1
2426520	2426524	3
2426585	2426586	1
2426719	2426720	1
2426840	2426859	2
2426982	2426999	2
2427007	2427064	1
2427132	2427134	4
2427273	2427274	1
2427342	2427349	1
2427445	2427452	4
2427464	2427465	1
2427520	2427525	1
2427520	2427526	4
2427566	2427590	1
2427610	2427611	1
2427632	2427633	1
2427791	2427806	1
2427841	2427842	2
2427924	2427925	1
2428016	2428027	1
2428016	2428030	2
2428049	2428056	4
2428119	2428154	1
2428235	2428236	1
2428313	2428332	1
2428391	2428392	1
2428425	2428434	1
2428501	2428521	1
2428617	2428618	3
2428932	2428995	1
2429069	2429099	2
2429147	2429226	2
2429147	2429234	2
2429277	2429291	1
2429333	2429335	1
2429371	2429409	1
2429441	2429442	2
2429454	2429455	1
2429462	2429463	2
2429607	2429609	1
2429998	2430024	1
2430095	2430098	2
2430116	2430117	2
2430163	2430172	3
2430253	2430254	3
2430293	2430294	1
2430313	2430323	1
2430353	2430356	1
2430422	2430442	1
2430596	2430604	2
2430632	2430633	2
2430889	2430894	2
2430889	2430895	1
2431101	2431102	1
2431112	2431201	2
2431112	2431202	1
2431595	2431602	1
2431621	2431623	2
2431621	2431634	2
2431621	2431635	2
2431642	2431647	1
2431689	2431695	3
2431852	2431853	1
2431886	2431914	1
2431886	2431920	1
2431886	2431997	1
2431886	2432009	1
2432084	2432085	1
2432444	2432446	1
2432513	2432535	1
2432513	2432545	4
2432546	2432547	1
2432647	2432684	1
2432851	2432928	3
2432851	2432940	4
2432851	2432941	4
2432851	2432942	1
2433067	2433069	1
2433073	2433093	2
2433101	2433102	2
2433105	2433106	4
2433120	2433133	2
2433167	2433168	2
2433232	2433233	2
2433294	2433295	1
2433332	2433333	1
2433339	2433340	1
2433432	2433435	2
2433432	2433449	1
2433498	2433499	2
2433501	2433513	1
2433525	2433526	2
2433575	2433578	3
2433757	2433760	3
2433790	2433791	1
2433805	2433837	1
2433805	2433839	3
2433852	2433854	2
2433870	2433871	4
2433926	2433969	2
2434092	2434094	1
2434159	2434173	1
2434159	2434175	1
2434178	2434192	1
2434178	2434193	3
2434233	2434255	1
2434341	2434342	4
2434376	2434377	1
2434388	2434389	2
2434490	2434500	1
2434575	2434585	1
2434685	2434690	1
2434746	2434750	1
2434925	2434937	1
2435104	2435106	1
2435195	2435199	3
2435195	2435209	1
2435195	2435212	1
2435261	2435290	2
2435649	2435581	3
2435649	2435604	1
2435686	2435699	3
2435869	2435874	4
2435941	2435946	3
2436004	2436014	1
2436004	2436018	1
2436004	2436022	1
2436228	2436250	1
2436278	2436279	1
2436576	2436585	3
2436576	2436604	3
2436826	2436827	1
2436826	2436848	1
2437118	2437140	2
2437118	2437149	2
2437152	2437190	1
2437397	2437398	1
2437417	2437480	2
2437513	2437515	3
2437801	2437857	1
2438344	2438350	1
2438389	2438391	1
2438477	2438478	2
2438649	2438650	4
2439303	2439305	1
2439368	2439370	1
2439485	2439501	2
2439516	2439519	1
2439524	2439525	1
2439753	2439757	2
2439861	2439898	1
2439975	2439994	3
2440847	2440852	1
2440868	2440870	2
2440943	2440945	2
2440943	2440969	1
2441329	2441331	1
2441329	2441338	1
2441342	2441344	1
2441510	2441523	4
2441542	2441547	3
2441542	2441549	1
2441609	2441610	1
2441640	2441641	2
2441707	2441734	1
2441843	2441885	1
2441940	2441943	2
2441940	2441965	1
2441940	2441977	1
2442008	2442030	1
2442134	2442149	2
2442334	2442336	1
2442493	2442502	1
2442525	2442530	1
2442525	2442532	2
2442587	2442605	3
2442698	2442701	1
2442800	2442834	2
2442882	2442883	2
2442911	2442929	1
2442992	2442993	1
2442996	2443000	3
2443011	2443031	4
2443081	2443084	1
2443120	2443141	3
2443181	2443205	1
2443235	2443241	2
2443235	2443246	1
2443235	2443269	1
2443511	2443514	3
2443511	2443515	1
2443518	2443525	4
2443575	2443622	1
2443575	2443642	1
2443752	2443753	4
2443764	2443766	2
2443952	2443965	1
2443972	2443973	2
2443972	2443974	3
2444023	2444026	1
2444103	2444104	2
2444117	2444118	1
2444224	2444231	4
2444283	2444296	1
2444283	2444315	2
2444363	2444393	4
2444612	2444613	1
2444706	2444707	1
2444722	2444723	1
2444842	2444846	1
2444899	2444954	1
2444899	2444993	2
2444899	2445000	2
2445135	2445137	1
2445251	2445252	2
2445265	2445267	1
2445357	2445359	1
2445357	2445399	1
2445593	2445594	1
2445643	2445688	2
2445643	2445699	1
2445643	2445712	1
2445643	2445731	1
2446198	2446215	2
2446305	2446306	1
2446403	2446405	1
2446403	2446411	1
2446403	2446420	1
2446403	2446422	1
2446447	2446476	1
2446517	2446521	2
2446644	2446646	1
2446713	2446732	1
2446713	2446738	2
2446803	2446820	1
2446874	2446875	1
2446934	2446943	1
2447025	2447027	4
2447025	2447029	1
2447033	2447034	1
2447066	2447072	1
2447246	2447273	1
2447324	2447339	1
2447414	2447418	1
2447536	2447537	1
2447622	2447623	2
2447763	2447765	2
2447786	2447800	1
2447824	2447837	1
2447877	2447902	1
2447877	2447932	1
2447877	2447955	2
2448325	2448326	4
2448380	2448381	1
2448458	2448462	1
2448612	2448613	1
2448697	2448698	1
2448710	2448716	1
2448859	2448860	1
2448865	2448866	1
2448971	2449010	1
2449246	2449247	1
2449677	2449678	1
2449685	2449687	1
2449790	2449792	1
2449838	2449839	1
2449856	2449871	1
2449984	2449985	1
2450000	2450002	1
2450000	2450027	1
2450048	2450049	1
2450094	2450095	1
2450117	2450120	1
2450125	2450126	1
2450194	2450195	3
2450270	2450271	1
2450278	2450291	1
2450341	2450342	1
2450345	2450360	2
2450345	2450363	1
2450416	2450437	1
2450416	2450444	2
2450501	2450539	2
2450746	2450747	1
2450823	2450847	2
2450901	2450905	1
2451005	2451007	1
2451240	2451241	1
2451309	2451368	1
2451309	2451373	1
2451616	2451646	1
2451740	2451741	3
2451748	2451749	2
2451748	2451751	1
2451748	2451759	1
2451777	2451779	1
2451777	2451781	1
2451804	2451805	2
2451958	2452003	1
2451958	2452021	1
2452069	2452125	2
2452440	2452443	1
2452478	2452480	1
2452478	2452512	4
2452571	2452582	1
2452637	2452639	1
2452683	2452684	1
2452754	2452788	1
2452977	2452989	2
2453223	2453225	4
2453299	2453301	1
2453299	2453306	1
2453633	2453639	1
2453697	2453698	1
2453697	2453716	1
2454052	2454053	3
2454069	2454070	3
2454121	2454123	2
2454420	2454423	2
2454420	2454428	4
2454472	2454473	2
2454474	2454475	1
2454485	2454487	1
2454602	2454603	1
2454606	2454626	1
2454661	2454696	1
2454661	2454697	1
2454661	2454700	2
2454720	2454721	1
2454720	2454747	1
2454830	2454831	2
2454832	2454833	2
2454838	2454839	1
2454872	2454874	2
2454997	2454998	1
2455003	2455040	2
2455105	2455106	1
2455191	2455192	1
2455191	2455194	1
2455337	2455342	1
2455366	2455368	2
2455418	2455449	1
2455418	2455500	2
2455418	2455506	3
2455418	2455507	1
2455522	2455525	2
2455522	2455526	2
2455595	2455601	2
2455699	2455712	1
2455699	2455749	2
2455699	2455850	1
2455927	2455928	2
2455933	2455934	1
2455933	2455955	4
2456056	2456057	1
2456204	2456205	2
2456204	2456216	1
2456204	2456263	1
2456301	2456302	1
2456319	2456320	1
2456380	2456381	2
2456380	2456382	1
2456528	2456545	2
2456605	2456618	1
2456653	2456686	2
2456687	2456724	1
2456746	2456764	2
2456845	2456848	1
2456849	2456947	1
2456849	2456950	1
2457000	2457002	4
2457049	2457050	1
2457167	2457176	1
2457202	2457203	1
2457213	2457214	1
2457253	2457254	3
2457356	2457357	1
2457423	2457424	3
2457522	2457523	1
2457554	2457556	1
2457573	2457576	1
2457709	2457710	1
2457824	2457825	1
2457919	2457941	3
2457946	2457952	4
2458082	2458088	1
2458082	2458098	1
2458082	2458117	1
2458201	2458207	2
2458201	2458233	3
2458201	2458249	3
2458338	2458381	4
2458338	2458422	1
2458338	2458429	1
2458338	2458434	1
2458487	2458488	1
2458607	2458609	2
2459039	2459041	1
2459042	2459085	1
2459042	2459086	3
2459042	2459167	3
2459188	2459189	1
2459221	2459229	4
2459237	2459252	2
2459237	2459253	1
2459255	2459256	3
2459327	2459328	1
2459331	2459333	1
2459352	2459354	1
2459352	2459368	2
2459487	2459492	1
2459487	2459539	4
2459556	2459557	2
2459558	2459559	1
2459866	2459892	1
2460017	2460037	1
2460089	2460099	1
2460181	2460182	3
2460189	2460204	2
2460368	2460369	1
2460470	2460472	1
2460744	2460766	2
2460780	2460781	1
2460780	2460798	1
2460817	2460834	1
2460817	2460852	1
2460938	2460940	2
2460961	2460967	2
2461037	2461095	1
2461037	2461117	1
2461037	2461136	2
2461037	2461146	1
2461037	2461152	1
2461243	2461244	1
2461249	2461250	3
2461302	2461303	2
2461375	2461376	1
2461473	2461492	1
2461473	2461515	1
2461531	2461608	1
2461876	2461878	1
2462329	2462330	1
2462379	2462400	1
2462428	2462429	1
2462428	2462430	1
2462456	2462439	1
2462456	2462445	2
2462456	2462449	2
2462456	2462455	1
2462456	2462481	1
2463097	2463098	1
2463103	2463126	1
2463227	2463274	2
2463227	2463292	4
2463227	2463346	1
2463227	2463354	1
2463411	2463412	1
2463482	2463503	1
2463527	2463528	1
2463563	2463564	1
2463567	2463641	1
2463567	2463643	3
2463567	2463655	3
2463702	2463703	1
2463717	2463730	1
2464133	2464135	1
2464154	2464155	1
2464302	2464303	1
2464304	2464306	1
2464329	2464342	1
2464353	2464359	1
2464353	2464376	1
2464353	2464383	1
2464499	2464530	1
2464499	2464545	1
2464631	2464632	1
2464685	2464688	1
2464694	2464699	1
2464731	2464732	1
2464804	2464807	1
2464812	2464814	1
2464836	2464837	5
2464909	2464964	1
2464909	2465028	1
2464909	2465036	1
2464909	2465047	1
2464909	2465062	1
2464909	2465097	1
2465157	2465169	2
2465230	2465250	4
2465230	2465251	2
2465288	2465290	1
2465300	2465301	2
2465395	2465406	3
2465395	2465407	1
2465395	2465445	2
2465493	2465503	1
2465517	2465518	1
2465546	2465548	1
2465628	2465632	2
2465628	2465699	1
2465728	2465731	1
2465740	2465741	4
2465797	2465798	1
2465806	2465808	4
2465806	2465809	2
2465837	2465851	4
2465883	2465887	4
2466025	2466026	2
2466101	2466121	1
2466141	2466150	1
2466248	2466250	1
2466284	2466285	1
2466398	2466402	3
2466398	2466405	2
2466451	2466461	3
2466451	2466483	1
2466451	2466528	1
2466451	2466538	3
2466554	2466563	3
2466554	2466598	1
2466748	2466751	1
2466748	2466759	1
2466822	2466835	2
2466822	2466843	2
2466822	2466866	1
2466822	2466877	1
2466822	2466914	4
2466822	2466928	1
2466822	2466952	1
2467066	2467097	1
2467066	2467119	1
2467178	2467193	1
2467178	2467194	1
2467178	2467195	1
2467249	2467258	1
2467249	2467270	3
2467249	2467290	1
2467303	2467315	1
2467303	2467327	1
2467350	2467353	1
2467373	2467395	4
2467423	2467445	2
2467485	2467486	2
2467513	2467533	1
2467618	2467619	3
2467620	2467621	2
2467682	2467683	4
2467691	2467711	1
2467691	2467712	1
2467691	2467742	1
2467691	2467778	1
2467822	2467823	1
2467839	2467841	2
2467855	2467904	2
2467855	2467923	1
2467855	2467946	1
2467855	2467959	1
2467855	2467960	1
2467855	2467992	4
2468024	2468027	2
2468030	2468031	1
2468035	2468039	2
2468048	2468049	1
2468060	2468063	1
2468066	2468067	1
2468105	2468131	1
2468138	2468147	1
2468195	2468196	2
2468269	2468273	2
2468269	2468278	1
2468351	2468362	2
2468351	2468370	1
2468376	2468400	1
2468376	2468428	1
2468467	2468468	1
2468531	2468534	1
2468622	2468668	4
2468622	2468672	3
2468622	2468688	1
2468622	2468689	1
2468622	2468702	1
2468779	2468780	1
2468779	2468781	1
2468906	2468907	4
2468986	2468987	1
2469029	2469032	1
2469070	2469078	2
2469070	2469085	4
2469094	2469095	1
2469094	2469100	1
2469094	2469102	1
2469094	2469126	1
2469094	2469145	1
2469094	2469148	1
2469157	2469176	1
2469476	2469477	1
2469529	2469530	3
2469529	2469536	1
2469529	2469554	1
2469529	2469568	1
2469529	2469572	3
2469603	2469604	2
2469709	2469710	2
2469711	2469737	1
2469738	2469739	1
2469750	2469751	3
2469821	2469822	1
2469825	2469827	4
2469825	2469851	1
2469825	2469869	1
2469998	2470002	2
2469998	2470010	1
2469998	2470046	1
2470234	2470237	1
2470360	2470361	2
2470372	2470373	1
2470393	2470419	1
2470393	2470424	1
2470465	2470466	1
2470470	2470478	2
2470470	2470510	1
2470617	2470618	1
2470636	2470643	1
2470654	2470687	1
2470654	2470698	1
2470759	2470760	1
[truncated: 23,756 more rows]
