# Supplementary material for: Comprehensive Survey of SNPs in the Affymetrix Exon Array Using the 1000 Genomes Dataset
Source: PLoS One. 2010 Feb 23;5(2):e9366. doi: 10.1371/journal.pone.0009366 (PMC2826392; doi:10.1371/journal.pone.0009366)
Supplement: Table S9 — The number of probesets containing probes with novel and common SNPs within each transcript cluster (YRI). (1.32 MB TXT) [file pone.0009366.s010.txt]

trcid	probesetid	count(distinct concat(a.chrom, " " , c.start, " ", c.end))
2315414	2315415	2
2315483	2315484	1
2315530	2315531	1
2315554	2315581	3
2315554	2315611	2
2315554	2315620	3
2315554	2315622	1
2315628	2315630	1
2315674	2315683	2
2315674	2315685	1
2315766	2315768	4
2315951	2316046	1
2316062	2316063	1
2316069	2316072	1
2316206	2316208	2
2316245	2316261	1
2316245	2316265	2
2316379	2316435	1
2316379	2316459	1
2316510	2316512	2
2316534	2316535	1
2316544	2316545	1
2316558	2316560	1
2316558	2316589	1
2316605	2316606	1
2316605	2316627	1
2316605	2316641	3
2316605	2316679	3
2316746	2316748	1
2316746	2316760	2
2316856	2316857	2
2316864	2316880	4
2316885	2316888	2
2316941	2316942	4
2316947	2316948	4
2316953	2316970	1
2316953	2316984	2
2316953	2317001	1
2316953	2317006	2
2316953	2317014	3
2316953	2317027	1
2316953	2317042	2
2316953	2317043	3
2316953	2317044	1
2316953	2317065	1
2316953	2317082	1
2316953	2317088	2
2316953	2317112	1
2316953	2317117	1
2316953	2317121	4
2316953	2317141	1
2316953	2317185	1
2316953	2317193	1
2317236	2317237	1
2317238	2317240	2
2317291	2317292	1
2317317	2317320	1
2317317	2317325	1
2317317	2317341	2
2317317	2317347	3
2317317	2317383	1
2317317	2317414	1
2317317	2317415	2
2317317	2317429	2
2317317	2317431	1
2317434	2317447	1
2317456	2317457	1
2317459	2317460	1
2317472	2317483	4
2317472	2317484	1
2317512	2317528	1
2317547	2317548	1
2317568	2317574	3
2317568	2317578	1
2317583	2317584	2
2317591	2317592	1
2317595	2317596	1
2317670	2317671	2
2317686	2317695	4
2317686	2317707	1
2317686	2317777	4
2317686	2317792	2
2317686	2317809	1
2317686	2317810	1
2317686	2317817	2
2317686	2317829	2
2317686	2317837	1
2317686	2317856	1
2317686	2317876	1
2317686	2317881	1
2317884	2317887	1
2317916	2317917	4
2317932	2317933	1
2317942	2317943	1
2317962	2317979	4
2317962	2317980	2
2317962	2317983	1
2317962	2317985	2
2317962	2318012	1
2317962	2318029	2
2317962	2318031	1
2317962	2318036	2
2317962	2318037	2
2317962	2318043	2
2317962	2318071	2
2318086	2318103	1
2318086	2318110	1
2318136	2318137	1
2318248	2318249	1
2318257	2318290	3
2318257	2318301	1
2318257	2318307	1
2318338	2318352	1
2318338	2318356	1
2318338	2318361	1
2318416	2318433	1
2318455	2318477	1
2318455	2318505	1
2318455	2318532	1
2318455	2318538	3
2318455	2318549	1
2318455	2318551	1
2318637	2318646	1
2318656	2318684	1
2318720	2318721	1
2318726	2318728	1
2318736	2318781	1
2318736	2318827	2
2318736	2318839	1
2318736	2318847	2
2318736	2318859	3
2318736	2318869	1
2318875	2318876	2
2318888	2318889	3
2318920	2318922	2
2318920	2318924	1
2318927	2318930	1
2318947	2318948	1
2319039	2319042	1
2319056	2319057	2
2319101	2319108	1
2319121	2319122	3
2319135	2319139	4
2319159	2319160	1
2319188	2319189	4
2319204	2319205	2
2319225	2319229	1
2319225	2319232	1
2319225	2319241	1
2319225	2319246	1
2319252	2319261	1
2319252	2319280	1
2319252	2319286	1
2319311	2319312	2
2319316	2319319	3
2319316	2319330	2
2319385	2319389	4
2319385	2319407	4
2319423	2319424	1
2319423	2319483	1
2319423	2319489	2
2319504	2319506	3
2319504	2319508	1
2319504	2319509	1
2319504	2319511	1
2319560	2319571	1
2319560	2319595	1
2319560	2319598	2
2319560	2319606	1
2319560	2319615	1
2319560	2319627	1
2319661	2319697	1
2319661	2319716	1
2319661	2319719	1
2319661	2319762	1
2319943	2319944	1
2320009	2320010	1
2320013	2320018	2
2320013	2320021	4
2320013	2320023	2
2320048	2320096	1
2320048	2320118	1
2320048	2320120	2
2320210	2320217	2
2320222	2320223	1
2320258	2320259	2
2320262	2320263	3
2320272	2320273	1
2320272	2320299	2
2320272	2320315	1
2320272	2320322	3
2320432	2320455	4
2320472	2320480	1
2320472	2320491	1
2320472	2320492	2
2320472	2320507	1
2320472	2320509	1
2320472	2320511	1
2320472	2320534	1
2320567	2320568	2
2320569	2320571	2
2320581	2320587	2
2320619	2320627	1
2320619	2320628	2
2320619	2320634	1
2320619	2320640	1
2320619	2320654	1
2320619	2320655	1
2320683	2320693	1
2320723	2320724	1
2320762	2320791	1
2320762	2320875	2
2320762	2320900	1
2320762	2320917	1
2320977	2320979	1
2321011	2321012	1
2321011	2321014	1
2321011	2321016	1
2321011	2321017	1
2321032	2321033	1
2321032	2321034	4
2321040	2321049	1
2321182	2321207	1
2321182	2321212	2
2321182	2321215	2
2321182	2321216	4
2321238	2321246	1
2321238	2321259	1
2321238	2321278	1
2321238	2321289	2
2321238	2321299	4
2321238	2321302	1
2321327	2321328	2
2321329	2321331	2
2321339	2321340	2
2321358	2321359	2
2321423	2321426	1
2321438	2321439	2
2321466	2321492	1
2321466	2321498	1
2321466	2321500	1
2321466	2321516	1
2321466	2321526	1
2321466	2321556	1
2321466	2321558	3
2321595	2321596	1
2321605	2321606	4
2321607	2321619	1
2321607	2321620	3
2321607	2321630	1
2321607	2321632	1
2321645	2321649	1
2321662	2321663	1
2321671	2321713	1
2321671	2321744	1
2321671	2321757	1
2321779	2321784	1
2321779	2321793	1
2321797	2321812	1
2321849	2321865	1
2321849	2321884	1
2321849	2321891	2
2321849	2321894	2
2322004	2322015	3
2322024	2322026	1
2322036	2322050	2
2322085	2322086	1
2322087	2322088	3
2322103	2322147	1
2322226	2322241	2
2322309	2322310	1
2322331	2322332	1
2322362	2322365	1
2322362	2322366	1
2322362	2322369	2
2322389	2322411	1
2322414	2322416	1
2322417	2322419	1
2322443	2322444	3
2322457	2322472	1
2322598	2322619	1
2322598	2322674	1
2322744	2322745	1
2322775	2322779	1
2322786	2322789	4
2322786	2322798	1
2322894	2322903	1
2322941	2322942	2
2322957	2322993	1
2322957	2322995	2
2322957	2323001	2
2322957	2323011	2
2322957	2323015	1
2322957	2323027	1
2322957	2323033	1
2322957	2323054	1
2323087	2323091	4
2323087	2323092	4
2323143	2323144	2
2323149	2323150	4
2323157	2323161	1
2323172	2323221	2
2323172	2323222	1
2323172	2323224	1
2323172	2323230	3
2323172	2323238	1
2323172	2323239	1
2323172	2323253	1
2323172	2323254	1
2323172	2323261	1
2323285	2323288	1
2323285	2323298	1
2323285	2323306	1
2323347	2323355	1
2323347	2323382	1
2323347	2323422	1
2323450	2323452	2
2323509	2323510	1
2323559	2323569	1
2323634	2323635	1
2323640	2323641	1
2323644	2323646	1
2323655	2323656	1
2323774	2323700	2
2323774	2323703	2
2323774	2323707	1
2323790	2323800	1
2323816	2323817	1
2323826	2323838	1
2323841	2323842	1
2323847	2323867	1
2323899	2323921	2
2323933	2323934	1
2323951	2323953	1
2323951	2323961	1
2323951	2323985	2
2323951	2323997	1
2324039	2324040	4
2324045	2324055	3
2324097	2324103	1
2324097	2324116	1
2324136	2324137	1
2324138	2324140	1
2324142	2324144	2
2324180	2324181	1
2324243	2324252	1
2324301	2324302	1
2324305	2324306	2
2324311	2324314	1
2324341	2324375	2
2324341	2324385	1
2324416	2324444	2
2324416	2324453	1
2324498	2324503	4
2324498	2324521	4
2324528	2324548	1
2324528	2324553	1
2324571	2324589	1
2324683	2324684	3
2324743	2324804	1
2324820	2324824	2
2324820	2324827	3
2324856	2324866	1
2324884	2324888	2
2324919	2324994	1
2325002	2325017	1
2325002	2325030	2
2325002	2325033	1
2325002	2325038	1
2325064	2325069	1
2325144	2325145	1
2325192	2325196	1
2325192	2325199	2
2325231	2325232	1
2325272	2325273	2
2325336	2325337	1
2325346	2325347	3
2325410	2325431	1
2325410	2325447	1
2325500	2325506	1
2325500	2325523	1
2325526	2325573	2
2325526	2325591	1
2325593	2325606	1
2325674	2325712	1
2325674	2325718	1
2325719	2325720	2
2325721	2325723	1
2325728	2325729	3
2325768	2325769	3
2325772	2325773	1
2326018	2326031	1
2326049	2326086	1
2326049	2326098	2
2326049	2326116	1
2326049	2326117	1
2326126	2326134	1
2326157	2326162	1
2326157	2326170	1
2326187	2326188	1
2326280	2326281	1
2326327	2326334	1
2326327	2326359	2
2326364	2326378	4
2326390	2326391	2
2326463	2326464	2
2326475	2326476	1
2326531	2326544	1
2326561	2326564	4
2326561	2326570	1
2326561	2326571	2
2326640	2326700	1
2326705	2326706	1
2326799	2326802	4
2326799	2326819	1
2326799	2326825	1
2326846	2326861	1
2326846	2326862	1
2326846	2326865	3
2326869	2326870	2
2326900	2326906	1
2327075	2327078	1
2327085	2327090	2
2327139	2327145	1
2327219	2327244	1
2327219	2327256	2
2327259	2327281	2
2327283	2327293	1
2327310	2327327	2
2327338	2327353	1
2327361	2327362	4
2327416	2327417	1
2327418	2327426	1
2327482	2327486	1
2327630	2327646	1
2327659	2327663	2
2327659	2327667	1
2327675	2327676	1
2327677	2327679	1
2327677	2327723	4
2327742	2327755	2
2327742	2327763	3
2327808	2327810	1
2327817	2327832	1
2327894	2327901	2
2327904	2327905	1
2327917	2327918	4
2327957	2327958	1
2327996	2327997	2
2328014	2328033	2
2328042	2328043	1
2328048	2328051	3
2328058	2328059	1
2328073	2328074	2
2328137	2328138	1
2328148	2328149	1
2328151	2328156	1
2328159	2328161	1
2328236	2328240	1
2328273	2328306	1
2328320	2328334	1
2328320	2328348	1
2328320	2328350	1
2328366	2328369	4
2328429	2328434	2
2328465	2328478	1
2328465	2328492	1
2328465	2328498	1
2328465	2328521	2
2328465	2328567	1
2328465	2328615	2
2328674	2328702	1
2328909	2328914	1
2328909	2328921	1
2328924	2328925	1
2328936	2328976	1
2328981	2328983	1
2329041	2329060	1
2329077	2329087	1
2329077	2329103	1
2329077	2329104	1
2329077	2329112	1
2329131	2329142	1
2329164	2329165	1
2329182	2329185	3
2329182	2329188	1
2329182	2329189	2
2329196	2329207	2
2329196	2329210	2
2329196	2329212	2
2329305	2329308	1
2329373	2329374	1
2329404	2329420	2
2329440	2329444	1
2329440	2329447	2
2329476	2329478	1
2329481	2329488	1
2329481	2329501	2
2329481	2329510	1
2329481	2329552	1
2329481	2329562	1
2329594	2329595	2
2329634	2329635	1
2329669	2329678	1
2329669	2329691	1
2329669	2329699	1
2329710	2329711	2
2329721	2329722	2
2329731	2329732	1
2329733	2329736	1
2329872	2329873	2
2329887	2329914	1
2329920	2329933	2
2329920	2329935	4
2329920	2329941	1
2329920	2329943	1
2329920	2329947	2
2330002	2330009	1
2330002	2330053	1
2330075	2330086	1
2330207	2330212	1
2330220	2330221	1
2330230	2330231	1
2330234	2330242	1
2330253	2330262	1
2330282	2330283	1
2330334	2330335	3
2330334	2330373	1
2330334	2330387	2
2330393	2330411	2
2330477	2330484	3
2330500	2330501	1
2330552	2330554	3
2330586	2330589	4
2330601	2330602	1
2330670	2330671	4
2330678	2330679	2
2330680	2330684	1
2330755	2330756	1
2330773	2330791	2
2330808	2330821	3
2330884	2330886	1
2330890	2330892	1
2330899	2330917	1
2330929	2330932	2
2330948	2330949	1
2330983	2330984	1
2331024	2331025	1
2331031	2331035	1
2331036	2331049	1
2331057	2331059	1
2331060	2331061	2
2331106	2331109	1
2331139	2331140	2
2331141	2331142	1
2331210	2331211	1
2331213	2331222	1
2331213	2331260	2
2331213	2331263	2
2331213	2331292	1
2331213	2331334	1
2331213	2331356	1
2331213	2331360	1
2331213	2331377	1
2331213	2331387	3
2331213	2331418	1
2331213	2331481	1
2331501	2331502	1
2331505	2331509	1
2331511	2331521	2
2331511	2331547	1
2331564	2331565	1
2331586	2331588	1
2331602	2331634	1
2331602	2331641	2
2331651	2331652	1
2331771	2331779	2
2331771	2331787	1
2331771	2331790	1
2331771	2331806	2
2331846	2331847	1
2331925	2331926	1
2331935	2331936	1
2331937	2331951	1
2331974	2331980	2
2332013	2332040	4
2332232	2332236	1
2332311	2332312	2
2332320	2332321	4
2332348	2332373	1
2332395	2332404	3
2332395	2332416	1
2332434	2332444	1
2332453	2332459	1
2332518	2332520	1
2332583	2332587	1
2332583	2332594	2
2332583	2332608	2
2332583	2332615	2
2332583	2332641	1
2332705	2332706	1
2332707	2332708	4
2332711	2332717	2
2332711	2332737	1
2332752	2332754	1
2332767	2332776	4
2332767	2332799	4
2332812	2332848	1
2332855	2332864	1
2332927	2332931	1
2332962	2332976	3
2332962	2332982	1
2332989	2332990	1
2332993	2332994	1
2332999	2333002	1
2333016	2333017	1
2333018	2333019	1
2333035	2333040	1
2333051	2333052	4
2333103	2333104	1
2333133	2333134	2
2333195	2333290	1
2333318	2333324	1
2333318	2333342	1
2333318	2333397	1
2333318	2333400	1
2333429	2333440	1
2333481	2333485	1
2333563	2333564	1
2333574	2333575	1
2333707	2333714	3
2333745	2333750	1
2333752	2333753	2
2333777	2333785	4
2333853	2333856	1
2333895	2333900	2
2333905	2333906	2
2333907	2333931	1
2333907	2333946	3
2333907	2333961	3
2333907	2333981	2
2334052	2334072	4
2334141	2334149	1
2334157	2334158	1
2334163	2334171	2
2334240	2334242	1
2334253	2334269	1
2334304	2334305	1
2334404	2334427	1
2334459	2334462	1
2334476	2334522	1
2334476	2334541	4
2334602	2334604	1
2334602	2334619	1
2334646	2334666	1
2334706	2334709	1
2334706	2334711	2
2334706	2334712	1
2334706	2334717	1
2334740	2334778	1
2334784	2334804	1
2334784	2334806	1
2334831	2334837	1
2334847	2334858	1
2334862	2334867	2
2334881	2334882	2
2334901	2334905	1
2334912	2334913	1
2334924	2334926	2
2334932	2334961	1
2334986	2334987	1
2335012	2335013	1
2335014	2335041	2
2335093	2335094	1
2335132	2335136	1
2335160	2335168	1
2335200	2335202	1
2335200	2335215	4
2335245	2335246	3
2335265	2335268	2
2335279	2335280	1
2335335	2335336	1
2335339	2335342	1
2335376	2335377	1
2335376	2335378	1
2335387	2335390	1
2335435	2335436	1
2335439	2335440	1
2335489	2335491	1
2335492	2335494	1
2335524	2335531	1
2335538	2335540	1
2335671	2335707	1
2335671	2335731	2
2335762	2335763	1
2335867	2335868	1
2335867	2335869	1
2335878	2335880	1
2335889	2335890	1
2335945	2335960	1
2335945	2335964	1
2335945	2335965	1
2335973	2335983	1
2335986	2335987	3
2335986	2335988	2
2335986	2335994	2
2335986	2335995	2
2335986	2335996	1
2335986	2336005	1
2336019	2336023	1
2336075	2336076	1
2336099	2336106	1
2336099	2336119	1
2336099	2336128	3
2336099	2336167	1
2336099	2336180	1
2336099	2336186	2
2336099	2336187	2
2336099	2336192	1
2336099	2336194	1
2336099	2336201	3
2336099	2336202	1
2336207	2336208	1
2336216	2336217	1
2336223	2336224	2
2336267	2336269	2
2336271	2336288	1
2336302	2336355	1
2336302	2336359	2
2336408	2336409	1
2336419	2336420	1
2336426	2336428	1
2336456	2336481	2
2336482	2336483	1
2336539	2336567	1
2336585	2336616	1
2336650	2336663	4
2336650	2336665	1
2336762	2336764	2
2336769	2336770	4
2336783	2336784	1
2336800	2336802	4
2336809	2336823	1
2336833	2336834	1
2336891	2336909	3
2336959	2336960	1
2336963	2336981	1
2336963	2336985	1
2336987	2336988	1
2337003	2337029	1
2337060	2337062	1
2337075	2337076	2
2337094	2337095	1
2337133	2337134	1
2337133	2337140	2
2337213	2337214	1
2337217	2337225	1
2337217	2337255	1
2337217	2337260	1
2337217	2337263	2
2337217	2337264	1
2337283	2337284	1
2337285	2337298	1
2337392	2337404	2
2337407	2337427	1
2337454	2337462	1
2337466	2337468	4
2337466	2337470	4
2337466	2337471	2
2337489	2337494	1
2337489	2337511	4
2337575	2337577	2
2337578	2337592	1
2337578	2337593	1
2337578	2337597	1
2337615	2337619	1
2337615	2337620	1
2337615	2337636	2
2337615	2337639	1
2337615	2337650	2
2337615	2337653	1
2337666	2337667	1
2337671	2337672	1
2337677	2337678	1
2337711	2337714	1
2337716	2337739	1
2337757	2337758	1
2337772	2337774	2
2337786	2337800	1
2337786	2337811	1
2337786	2337812	1
2337786	2337820	1
2337837	2337839	2
2337842	2337853	1
2337842	2337856	2
2337842	2337858	1
2337933	2337937	2
2337933	2337941	1
2337948	2337954	1
2337977	2337979	1
2338056	2338060	4
2338072	2338080	1
2338072	2338084	1
2338113	2338130	3
2338171	2338174	1
2338230	2338231	1
2338242	2338243	2
2338275	2338276	1
2338288	2338297	1
2338319	2338320	2
2338325	2338333	1
2338325	2338338	1
2338325	2338339	1
2338325	2338341	1
2338325	2338344	1
2338354	2338355	1
2338380	2338381	1
2338384	2338395	1
2338434	2338436	1
2338434	2338438	1
2338487	2338488	2
2338487	2338489	1
2338487	2338499	1
2338487	2338502	3
2338487	2338503	1
2338487	2338504	1
2338487	2338505	1
2338487	2338508	2
2338487	2338517	1
2338487	2338521	1
2338487	2338545	2
2338487	2338566	1
2338487	2338568	2
2338487	2338584	1
2338487	2338608	2
2338487	2338610	2
2338625	2338632	1
2338625	2338642	1
2338625	2338667	3
2338680	2338681	2
2338684	2338702	1
2338705	2338706	1
2338707	2338712	1
2338719	2338743	1
2338719	2338747	1
2338719	2338757	1
2338719	2338761	1
2338719	2338802	3
2338719	2338854	1
2338719	2338856	1
2338719	2338858	1
2338719	2338865	1
2338719	2338883	1
2338719	2338893	1
2338719	2338908	3
2338719	2338909	1
2338719	2338941	1
2338719	2338972	1
2338719	2338973	2
2338719	2338981	2
2338719	2338994	2
2339004	2339005	1
2339070	2339071	3
2339070	2339072	1
2339085	2339086	1
2339095	2339096	2
2339125	2339127	1
2339139	2339149	2
2339139	2339167	2
2339139	2339172	2
2339139	2339186	1
2339139	2339202	2
2339139	2339204	3
2339139	2339213	1
2339139	2339228	1
2339139	2339234	1
2339139	2339253	1
2339139	2339274	1
2339139	2339296	1
2339139	2339319	1
2339326	2339327	1
2339334	2339343	3
2339352	2339353	2
2339454	2339463	1
2339454	2339469	4
2339511	2339527	1
2339511	2339533	1
2339572	2339576	1
2339572	2339591	2
2339594	2339596	1
2339594	2339601	1
2339658	2339660	3
2339682	2339703	1
2339718	2339719	1
2339740	2339770	1
2339740	2339777	1
2339740	2339780	2
2339786	2339803	2
2339786	2339820	2
2339872	2339892	1
2339872	2339921	3
2339872	2339984	1
2339997	2339998	1
2339997	2339999	1
2339997	2340002	2
2339997	2340016	1
2340043	2340045	2
2340078	2340113	1
2340078	2340161	2
2340174	2340175	4
2340186	2340196	1
2340186	2340216	1
2340264	2340266	1
2340282	2340283	1
2340350	2340369	4
2340350	2340376	3
2340433	2340444	1
2340433	2340501	2
2340433	2340506	1
2340529	2340532	3
2340529	2340564	1
2340529	2340593	1
2340529	2340628	1
2340529	2340630	1
2340529	2340642	2
2340529	2340645	1
2340688	2340694	4
2340695	2340696	2
2340695	2340760	1
2340695	2340768	1
2340695	2340799	1
2340807	2340808	1
2340837	2340838	1
2340845	2340889	1
2340904	2340905	1
2340921	2340922	1
2340961	2341005	2
2340961	2341014	1
2341028	2341029	1
2341031	2341032	1
2341074	2341076	1
2341083	2341105	3
2341130	2341132	2
2341138	2341141	3
2341144	2341147	1
2341144	2341167	1
2341144	2341171	4
2341144	2341181	1
2341144	2341198	1
2341230	2341231	2
2341250	2341252	1
2341287	2341288	1
2341354	2341361	2
2341387	2341435	1
2341387	2341460	1
2341387	2341465	1
2341474	2341475	1
2341498	2341499	1
2341506	2341507	2
2341565	2341570	1
2341565	2341577	2
2341663	2341687	1
2341721	2341729	1
2341749	2341750	1
2341764	2341765	2
2341770	2341783	2
2341789	2341792	1
2341813	2341814	1
2341817	2341818	3
2341885	2341887	1
2341897	2341899	1
2341906	2341907	2
2341923	2341924	1
2341951	2341960	2
2341970	2341971	1
2342011	2342016	1
2342068	2342069	1
2342088	2342090	1
2342088	2342096	1
2342130	2342131	1
2342172	2342175	1
2342220	2342255	1
2342276	2342277	1
2342294	2342295	1
2342310	2342311	1
2342339	2342340	1
2342341	2342342	1
2342349	2342350	1
2342365	2342367	1
2342391	2342393	1
2342391	2342400	1
2342391	2342406	1
2342391	2342413	1
2342475	2342480	1
2342475	2342511	2
2342552	2342553	2
2342552	2342558	1
2342576	2342595	2
2342576	2342602	5
2342576	2342609	4
2342576	2342615	1
2342619	2342620	1
2342624	2342632	1
2342624	2342643	1
2342624	2342654	1
2342665	2342670	1
2342738	2342747	1
2342738	2342758	1
2342738	2342760	1
2342848	2342849	2
2342888	2342892	4
2342904	2342919	2
2342904	2342920	1
2342904	2342927	1
2342904	2342972	2
2342980	2342987	1
2343025	2343067	2
2343025	2343073	2
2343025	2343096	3
2343121	2343123	2
2343129	2343133	1
2343170	2343189	1
2343170	2343206	3
2343170	2343210	1
2343170	2343213	2
2343273	2343282	1
2343289	2343296	4
2343334	2343350	1
2343334	2343353	2
2343358	2343359	1
2343473	2343482	1
2343473	2343495	1
2343504	2343507	2
2343511	2343540	2
2343547	2343548	1
2343547	2343549	1
2343583	2343584	1
2343601	2343602	1
2343622	2343626	3
2343628	2343632	2
2343628	2343636	3
2343640	2343641	1
2343640	2343661	1
2343640	2343669	1
2343640	2343670	1
2343737	2343739	1
2343779	2343780	1
2343781	2343783	1
2343792	2343793	2
2343823	2343851	1
2343823	2343864	2
2343823	2343869	2
2343823	2343875	1
2343823	2343877	2
2343823	2343886	3
2343823	2343919	1
2343823	2343935	3
2343823	2343978	2
2344011	2344012	1
2344069	2344074	4
2344092	2344106	4
2344092	2344110	3
2344092	2344126	1
2344092	2344149	1
2344092	2344215	1
2344163	2344166	2
2344163	2344170	1
2344176	2344177	2
2344192	2344193	1
2344300	2344309	4
2344311	2344317	2
2344311	2344336	1
2344311	2344351	1
2344450	2344455	1
2344464	2344498	1
2344464	2344500	1
2344464	2344501	1
2344511	2344517	1
2344511	2344527	2
2344542	2344558	1
2344577	2344600	1
2344577	2344611	1
2344703	2344711	1
2344715	2344717	2
2344726	2344729	1
2344731	2344732	1
2344834	2344838	1
2344877	2344880	2
2344886	2344887	2
2344942	2344949	1
2344978	2344979	1
2344984	2345012	1
2344984	2345013	1
2345021	2345022	2
2345023	2345025	1
2345023	2345028	2
2345061	2345067	1
2345061	2345072	2
2345061	2345093	1
2345095	2345107	3
2345128	2345162	1
2345196	2345210	1
2345196	2345231	1
2345239	2345241	1
2345239	2345261	1
2345286	2345292	1
2345286	2345330	1
2345351	2345353	1
2345376	2345377	2
2345402	2345403	2
2345422	2345423	1
2345499	2345494	1
2345507	2345510	1
2345507	2345521	1
2345507	2345524	4
2345507	2345535	1
2345507	2345542	1
2345551	2345552	2
2345617	2345621	4
2345617	2345641	1
2345617	2345659	2
2345617	2345692	2
2345617	2345706	1
2345718	2345719	3
2345750	2345751	1
2345763	2345765	2
2345763	2345774	1
2345763	2345786	1
2345812	2345813	1
2345816	2345821	1
2345816	2345822	4
2345880	2345886	1
2345880	2345915	2
2345880	2345918	1
2345929	2345956	1
2345929	2345957	1
2345929	2345970	1
2345929	2345977	1
2345929	2345984	2
2345987	2345988	1
2345998	2345999	1
2346023	2346026	2
2346023	2346031	2
2346023	2346033	2
2346023	2346040	1
2346023	2346046	1
2346062	2346063	1
2346074	2346100	1
2346121	2346123	1
2346147	2346150	2
2346151	2346172	1
2346151	2346175	1
2346232	2346233	3
2346348	2346350	2
2346348	2346355	1
2346399	2346463	1
2346522	2346523	1
2346575	2346579	1
2346575	2346590	2
2346657	2346670	1
2346689	2346692	2
2346716	2346717	1
2346716	2346721	1
2346727	2346729	1
2346727	2346730	2
2346738	2346741	1
2346853	2346854	1
2346863	2346864	1
2346863	2346883	1
2346934	2346941	3
2346934	2346976	3
2347023	2347032	1
2347023	2347051	2
2347023	2347055	4
2347023	2347058	1
2347023	2347078	1
2347094	2347095	1
2347096	2347103	1
2347096	2347105	1
2347096	2347117	1
2347132	2347142	2
2347193	2347195	3
2347249	2347266	2
2347249	2347274	3
2347275	2347276	4
2347301	2347306	2
2347308	2347338	1
2347365	2347366	2
2347380	2347383	3
2347380	2347386	2
2347423	2347426	2
2347442	2347444	1
2347449	2347450	1
2347467	2347488	1
2347491	2347493	1
2347494	2347495	1
2347502	2347511	1
2347502	2347532	1
2347577	2347580	1
2347588	2347592	1
2347604	2347606	2
2347611	2347612	1
2347613	2347614	1
2347625	2347649	2
2347625	2347655	1
2347625	2347674	1
2347698	2347699	1
2347700	2347711	1
2347700	2347712	2
2347700	2347729	3
2347700	2347731	1
2347788	2347796	1
2347788	2347800	2
2347788	2347801	1
2347788	2347802	1
2347881	2347907	1
2347881	2347909	1
2347881	2347916	1
2347926	2347927	4
2347926	2347928	1
2347934	2347937	1
2347938	2347939	1
2347940	2347941	1
2348060	2348061	1
2348060	2348080	1
2348060	2348087	1
2348060	2348110	1
2348122	2348123	1
2348132	2348134	1
2348166	2348168	1
2348226	2348227	2
2348305	2348306	1
2348359	2348362	4
2348392	2348393	1
2348398	2348399	2
2348411	2348412	1
2348472	2348474	1
2348486	2348498	1
2348545	2348547	1
2348569	2348580	2
2348569	2348586	1
2348569	2348589	1
2348622	2348625	1
2348622	2348633	3
2348634	2348689	4
2348757	2348760	1
2348757	2348781	1
2348792	2348795	1
2348792	2348810	1
2348824	2348825	1
2348828	2348829	1
2348832	2348833	1
2348834	2348835	1
2348962	2348972	1
2348992	2349023	1
2348992	2349027	1
2349041	2349042	2
2349043	2349060	1
2349096	2349111	1
2349129	2349130	2
2349203	2349204	1
2349205	2349206	1
2349211	2349219	1
2349226	2349229	1
2349282	2349284	1
2349589	2349592	3
2349589	2349604	4
2349675	2349676	2
2349688	2349689	1
2349722	2349723	3
2349734	2349739	1
2349771	2349789	1
2349840	2349841	1
2349842	2349843	1
2349863	2349874	1
2349863	2349901	1
2349863	2349937	1
2349983	2349984	1
2349985	2349986	2
2350054	2350056	2
2350058	2350060	1
2350062	2350082	1
2350147	2350155	1
2350147	2350160	1
2350147	2350178	1
2350237	2350268	1
2350287	2350288	1
2350287	2350298	1
2350287	2350308	1
2350316	2350330	1
2350316	2350333	4
2350339	2350365	1
2350403	2350428	1
2350448	2350450	4
2350489	2350530	3
2350489	2350545	1
2350551	2350567	1
2350596	2350605	1
2350596	2350615	1
2350596	2350644	4
2350682	2350683	1
2350714	2350724	1
2350781	2350782	2
2351039	2351040	3
2351063	2351075	1
2351121	2351160	1
2351121	2351162	1
2351121	2351164	1
2351171	2351190	1
2351171	2351204	1
2351171	2351213	1
2351171	2351223	2
2351171	2351228	2
2351294	2351339	1
2351294	2351345	1
2351294	2351348	1
2351369	2351370	1
2351374	2351375	2
2351393	2351417	1
2351445	2351449	1
2351445	2351452	2
2351445	2351463	1
2351445	2351464	1
2351632	2351635	3
2351632	2351670	1
2351687	2351700	1
2351687	2351703	2
2351687	2351719	3
2351787	2351788	1
2351813	2351814	1
2351817	2351828	1
2351817	2351834	2
2351817	2351841	1
2351844	2351845	2
2351848	2351850	1
2351852	2351853	1
2351854	2351855	2
2351854	2351856	1
2351872	2351887	2
2351872	2351892	1
2351872	2351925	2
2351936	2351937	1
2351969	2351970	4
2351969	2351978	4
2352020	2352037	1
2352020	2352041	1
2352020	2352049	1
2352106	2352113	1
2352106	2352116	2
2352106	2352121	1
2352106	2352136	2
2352106	2352148	1
2352275	2352310	1
2352338	2352341	2
2352338	2352346	1
2352405	2352406	1
2352438	2352440	1
2352438	2352442	1
2352438	2352444	1
2352456	2352457	2
2352458	2352459	1
2352479	2352480	1
2352491	2352492	2
2352501	2352509	1
2352501	2352520	1
2352501	2352521	1
2352560	2352568	4
2352582	2352587	1
2352609	2352617	1
2352609	2352644	1
2352609	2352656	4
2352609	2352666	2
2352609	2352678	1
2352710	2352715	1
2352732	2352738	3
2352758	2352768	4
2352758	2352773	1
2352758	2352801	1
2352802	2352803	1
2352818	2352819	1
2352828	2352836	1
2352871	2352872	2
2352871	2352883	1
2352893	2352894	1
2352926	2352927	1
2352930	2352939	2
2352944	2352945	2
2353021	2353042	2
2353021	2353060	2
2353098	2353099	1
2353100	2353103	2
2353100	2353104	1
2353117	2353133	2
2353117	2353147	3
2353117	2353181	1
2353117	2353202	2
2353237	2353246	1
2353237	2353252	4
2353315	2353332	2
2353337	2353372	2
2353396	2353397	2
2353423	2353425	1
2353426	2353431	1
2353435	2353436	2
2353443	2353444	1
2353450	2353456	1
2353450	2353458	1
2353450	2353464	1
2353450	2353471	2
2353477	2353478	2
2353477	2353479	2
2353477	2353482	1
2353477	2353496	2
2353477	2353501	1
2353477	2353509	1
2353477	2353528	2
2353717	2353725	2
2353773	2353798	2
2353773	2353810	1
2353773	2353822	1
2353843	2353844	1
2353869	2353870	1
2353881	2353919	1
2353881	2353952	3
2353881	2353954	3
2353881	2353956	1
2353984	2354012	1
2353988	2353992	1
2353988	2354003	1
2354202	2354206	2
2354202	2354224	2
2354233	2354234	1
2354237	2354238	1
2354251	2354252	2
2354251	2354266	1
2354311	2354314	1
2354311	2354323	3
2354311	2354335	1
2354361	2354362	1
2354365	2354371	1
2354365	2354385	2
2354406	2354409	1
2354420	2354421	4
2354433	2354458	2
2354433	2354462	1
2354433	2354482	1
2354433	2354488	1
2354433	2354493	1
2354433	2354494	4
2354433	2354495	1
2354433	2354498	5
2354531	2354536	1
2354531	2354537	4
2354573	2354574	2
2354634	2354676	4
2354733	2354724	1
2354876	2354879	3
2356113	2356114	1
2356115	2356126	1
2356158	2356161	2
2356179	2356180	1
2356181	2356196	1
2356218	2356264	1
2356218	2356265	4
2356376	2356377	1
2356425	2356430	1
2356658	2356665	1
2356674	2356675	1
2356680	2356685	1
2356680	2356689	4
2356680	2356690	3
2356680	2356693	1
2356680	2356694	1
2356721	2356772	4
2356721	2356775	1
2356721	2356776	3
2356721	2356779	4
2356818	2356821	1
2356818	2356823	1
2356818	2356871	1
2356818	2356873	1
2356904	2356905	1
2356908	2356909	2
2356910	2356911	1
2356917	2356941	2
2356960	2356967	3
2356979	2356995	1
2356979	2356996	4
2357030	2357035	2
2357030	2357036	2
2357030	2357038	2
2357091	2357092	1
2357095	2357098	1
2357108	2357110	1
2357522	2357523	1
2357723	2357724	1
2357729	2357730	1
2357961	2357971	1
2357984	2357986	1
2357996	2357997	1
2357996	2358005	1
2357996	2358014	1
2357996	2358018	1
2357996	2358022	2
2357996	2358034	1
2358044	2358054	2
2358044	2358059	1
2358073	2358075	1
2358082	2358083	2
2358117	2358123	1
2358117	2358125	1
2358153	2358163	1
2358171	2358173	1
2358171	2358190	1
2358221	2358229	3
2358221	2358241	1
2358221	2358250	1
2358221	2358251	1
2358221	2358254	1
2358221	2358267	1
2358301	2358302	2
2358312	2358313	1
2358360	2358375	1
2358426	2358430	2
2358448	2358449	1
2358450	2358451	1
2358457	2358458	1
2358457	2358464	2
2358457	2358465	1
2358457	2358486	3
2358457	2358490	1
2358457	2358491	1
2358498	2358500	2
2358583	2358584	1
2358591	2358614	1
2358623	2358631	1
2358639	2358641	1
2358644	2358645	1
2358646	2358650	1
2358646	2358668	1
2358700	2358710	1
2358736	2358742	1
2358743	2358757	4
2358855	2358862	1
2358906	2358915	1
2358906	2358920	1
2358906	2358921	1
2358906	2358922	1
2358937	2358940	1
2358949	2358950	4
2358949	2358979	1
2358949	2358980	1
2358993	2358999	4
2358993	2359014	1
2359103	2359104	1
2359105	2359106	1
2359113	2359114	1
2359151	2359155	2
2359162	2359163	1
2359173	2359180	1
2359173	2359202	1
2359243	2359248	1
2359243	2359258	1
2359243	2359261	2
2359243	2359269	2
2359273	2359279	2
2359282	2359298	1
2359282	2359300	1
2359302	2359304	1
2359360	2359370	1
2359394	2359417	1
2359475	2359476	3
2359492	2359500	1
2359565	2359566	1
2359583	2359584	1
2359583	2359589	1
2359583	2359591	1
2359583	2359641	2
2359628	2359634	3
2359691	2359693	1
2359706	2359707	2
2359720	2359721	2
2359722	2359723	1
2359736	2359743	1
2359758	2359759	3
2359817	2359848	2
2359817	2359880	2
2359916	2359930	1
2359916	2359944	1
2360053	2360054	1
2360081	2360082	3
2360206	2360230	1
2360257	2360284	1
2360305	2360306	1
2360310	2360313	1
2360310	2360322	1
2360346	2360354	1
2360412	2360413	1
2360468	2360476	1
2360576	2360600	1
2360818	2360830	1
2360850	2360868	1
2360955	2360956	2
2361036	2361047	1
2361036	2361048	1
2361036	2361049	2
2361036	2361089	1
2361154	2361174	1
2361205	2361206	3
2361279	2361336	2
2361380	2361381	1
2361401	2361409	1
2361401	2361414	1
2361488	2361525	2
2361564	2361572	1
2361564	2361583	1
2361584	2361592	1
2361584	2361595	1
2361600	2361602	2
2361694	2361696	1
2361697	2361715	2
2361697	2361726	1
2361761	2361764	1
2361797	2361827	1
2361865	2361867	2
2361876	2361877	1
2361882	2361883	2
2361884	2361887	1
2361899	2361909	4
2361961	2361973	3
2361961	2361984	4
2361987	2361988	2
2362013	2362029	2
2362047	2362048	1
2362064	2362086	1
2362089	2362107	3
2362089	2362124	2
2362157	2362172	2
2362180	2362184	1
2362197	2362198	1
2362217	2362227	3
2362230	2362251	1
2362266	2362267	4
2362270	2362272	1
2362323	2362328	2
2362348	2362349	1
2362351	2362377	1
2362394	2362395	1
2362394	2362397	2
2362394	2362398	1
2362394	2362415	2
2362394	2362419	1
2362394	2362423	1
2362554	2362559	1
2362651	2362652	1
2362651	2362657	1
2362718	2362720	1
2362723	2362732	1
2362746	2362763	1
2362769	2362770	1
2362771	2362772	1
2362779	2362780	1
2362790	2362792	2
2362790	2362794	3
2362790	2362806	1
2362827	2362828	2
2362831	2362832	1
2362892	2362909	1
2362892	2362938	4
2362991	2362994	1
2362991	2363004	1
2362991	2363035	1
2363074	2363077	1
2363136	2363141	1
2363136	2363148	3
2363202	2363206	1
2363202	2363220	1
2363202	2363221	1
2363248	2363252	1
2363248	2363270	1
2363444	2363458	1
2363484	2363508	1
2363579	2363589	2
2363618	2363619	1
2363643	2363644	1
2363652	2363654	2
2363669	2363670	1
2363689	2363735	1
2363689	2363778	1
2363802	2363803	4
2363808	2363849	2
2363852	2363859	2
2363852	2363869	2
2364012	2364013	3
2364014	2364015	1
2364016	2364022	1
2364016	2364055	1
2364016	2364060	1
2364016	2364061	2
2364016	2364062	1
2364016	2364079	1
2364016	2364083	1
2364016	2364088	1
2364016	2364108	1
2364137	2364138	2
2364189	2364204	1
2364189	2364209	1
2364231	2364245	1
2364300	2364340	1
2364353	2364354	1
2364381	2364395	1
2364438	2364469	4
2364491	2364492	3
2364501	2364502	2
2364503	2364504	1
2364505	2364508	1
2364544	2364545	1
2364552	2364554	1
2364557	2364558	2
2364559	2364560	1
2364613	2364614	1
2364631	2364637	2
2364631	2364641	1
2364677	2364687	1
2364677	2364688	4
2364677	2364698	1
2364677	2364738	1
2364677	2364754	2
2364677	2364801	1
2364677	2364812	1
2364889	2364894	1
2364907	2364909	1
2364910	2364911	1
2364930	2364932	2
2364933	2364934	2
2364961	2364966	3
2364961	2364969	2
2364973	2364974	1
2365010	2365011	1
2365016	2365017	3
2365031	2365038	1
2365031	2365042	1
2365031	2365046	3
2365031	2365048	3
2365049	2365052	1
2365059	2365061	3
2365059	2365067	2
2365079	2365085	1
2365086	2365096	4
2365086	2365098	1
2365086	2365102	1
2365103	2365104	1
2365105	2365106	2
2365109	2365112	2
2365119	2365137	1
2365177	2365178	2
2365192	2365193	1
2365196	2365197	2
2365210	2365214	1
2365210	2365254	2
2365265	2365269	2
2365265	2365301	1
2365265	2365312	2
2365331	2365332	1
2365335	2365336	1
2365337	2365340	1
2365337	2365342	3
2365337	2365352	1
2365364	2365365	2
2365364	2365390	1
2365391	2365404	3
2365391	2365436	1
2365391	2365439	2
2365391	2365451	1
2365391	2365453	2
2365455	2365461	2
2365587	2365588	1
2365597	2365599	1
2365637	2365649	1
2365637	2365657	1
2365637	2365663	2
2365675	2365694	1
2365675	2365721	1
2365675	2365731	1
2365675	2365734	1
2365675	2365741	2
2365786	2365787	1
2365823	2365825	1
2365868	2365869	1
2365872	2365888	1
2365872	2365901	2
2365872	2365902	1
2365872	2365923	1
2365872	2365925	1
2365940	2365941	1
2365958	2365978	1
2366028	2366038	1
2366028	2366054	1
2366028	2366076	1
2366028	2366081	1
2366028	2366095	1
2366132	2366143	2
2366132	2366150	1
2366153	2366155	3
2366174	2366176	2
2366179	2366181	2
2366184	2366190	1
2366184	2366215	1
2366184	2366221	1
2366232	2366233	3
2366255	2366256	1
2366263	2366264	2
2366367	2366369	2
2366376	2366391	2
2366402	2366411	1
2366416	2366418	2
2366422	2366427	4
2366422	2366446	2
2366422	2366447	1
2366422	2366453	1
2366467	2366468	3
2366490	2366499	1
2366490	2366501	1
2366490	2366504	2
2366577	2366578	2
2366581	2366582	1
2366581	2366589	4
2366581	2366599	1
2366581	2366616	4
2366581	2366619	1
2366581	2366620	1
2366656	2366659	2
2366664	2366665	4
2366698	2366708	1
2366753	2366765	1
2366753	2366774	1
2366793	2366797	1
2366798	2366807	1
2366798	2366816	1
2366798	2366820	1
2366798	2366837	1
2366798	2366839	1
2366798	2366847	1
2366798	2366855	1
2366798	2366859	4
2366873	2366874	1
2366879	2366880	1
2366884	2366893	1
2366884	2366897	2
2366884	2366905	2
2366884	2366908	2
2366884	2366909	4
2366884	2366925	1
2366927	2366928	1
2366941	2366950	1
2367002	2367003	1
2367050	2367081	3
2367086	2367099	1
2367144	2367145	1
2367146	2367147	1
2367154	2367222	1
2367267	2367268	1
2367277	2367281	3
2367287	2367298	1
2367287	2367313	1
2367326	2367337	2
2367326	2367342	1
2367326	2367366	4
2367326	2367381	3
2367326	2367414	1
2367326	2367424	1
2367326	2367427	1
2367326	2367443	4
2367480	2367482	2
2367495	2367526	4
2367495	2367527	1
2367599	2367605	1
2367620	2367630	3
2367651	2367653	1
2367651	2367654	3
2367651	2367655	1
2367680	2367681	2
2367692	2367693	1
2367706	2367707	1
2367771	2367775	2
2367793	2367803	2
2367793	2367834	2
2367843	2367879	1
2367888	2367889	2
2367947	2367948	2
2367963	2367983	1
2367963	2368001	1
2367963	2368006	1
2367963	2368007	1
2367963	2368009	1
2367963	2368013	1
2367963	2368029	1
2367963	2368048	2
2367963	2368062	1
2367963	2368073	1
2367963	2368087	3
2367963	2368091	3
2367963	2368106	1
2367963	2368111	4
2367963	2368122	1
2367963	2368137	2
2367963	2368141	1
2367963	2368155	1
2367963	2368166	1
2368198	2368199	1
2368198	2368203	3
2368198	2368217	1
2368241	2368242	1
2368246	2368258	1
2368290	2368294	1
2368290	2368301	1
2368322	2368327	1
2368322	2368330	2
2368356	2368357	2
2368398	2368403	1
2368398	2368410	1
2368439	2368444	1
2368439	2368460	1
2368478	2368479	1
2368556	2368557	1
2368558	2368564	2
2368590	2368667	2
2368590	2368669	1
2368710	2368711	1
2368777	2368778	1
2368791	2368802	1
2368822	2368831	1
2368840	2368848	2
2368909	2368912	1
2368909	2368921	1
2368909	2368922	1
2368945	2368948	1
2368956	2368960	2
2368985	2368993	1
2368985	2368995	1
2368985	2369005	1
2369085	2369086	1
2369085	2369087	1
2369110	2369120	2
2369110	2369133	1
2369110	2369152	2
2369110	2369166	4
2369252	2369294	2
2369339	2369346	1
2369339	2369370	1
2369339	2369385	2
2369339	2369389	1
2369447	2369448	2
2369461	2369462	1
2369484	2369496	1
2369518	2369521	1
2369530	2369531	2
2369557	2369563	2
2369557	2369574	2
2369557	2369581	1
2369609	2369636	1
2369609	2369648	1
2369657	2369658	1
2369659	2369660	2
2369661	2369662	1
2369680	2369688	1
2369709	2369710	1
2369713	2369714	1
2369713	2369719	1
2369713	2369752	3
2369713	2369766	2
2369713	2369768	1
2369782	2369783	1
2369786	2369787	1
2369796	2369798	1
2369796	2369817	4
2369843	2369857	4
2369843	2369877	2
2369843	2369928	1
2369938	2369939	1
2369950	2369968	3
2369950	2369985	1
2369950	2370015	1
2370019	2370020	4
2370032	2370043	1
2370032	2370045	2
2370032	2370047	1
2370032	2370062	1
2370076	2370077	1
2370084	2370085	4
2370096	2370098	1
2370096	2370099	1
2370101	2370108	2
2370123	2370124	2
2370123	2370179	2
2370123	2370181	1
2370123	2370182	1
2370196	2370197	2
2370202	2370211	2
[truncated: 67,674 more rows]
