# Supplementary material for: Comprehensive Survey of SNPs in the Affymetrix Exon Array Using the 1000 Genomes Dataset
Source: PLoS One. 2010 Feb 23;5(2):e9366. doi: 10.1371/journal.pone.0009366 (PMC2826392; doi:10.1371/journal.pone.0009366)
Supplement: Table S10 — Probe-level information of probesets containing novel SNPs (CEU). (2.46 MB TXT) [file pone.0009366.s011.txt]

concat(a.chrom, " " , c.start, " ", c.end)	trcid	probesetid	position	a.position - c.start
1 556447 556471	2315224	2315227	556460	13
1 554858 554882	2315301	2315306	554869	11
1 558332 558356	2315315	2315316	558341	9
1 558404 558428	2315315	2315316	558425	21
1 1657160 1657184	2316137	2316150	1657183	23
1 1657163 1657187	2316137	2316150	1657183	20
1 1657165 1657189	2316137	2316150	1657183	18
1 1657166 1657190	2316137	2316150	1657183	17
1 2104121 2104145	2316245	2316318	2104131	10
1 2104123 2104147	2316245	2316318	2104131	8
1 2112573 2112597	2316347	2316349	2112583	10
1 2158201 2158225	2316379	2316399	2158219	18
1 2681962 2681986	2316785	2316786	2681986	24
1 2849515 2849539	2316864	2316874	2849528	13
1 4078223 4078247	2317627	2317644	4078239	16
1 4078238 4078262	2317627	2317644	4078239	1
1 4078238 4078262	2317627	2317644	4078249	11
1 4078238 4078262	2317627	2317644	4078250	12
1 4078238 4078262	2317627	2317644	4078251	13
1 4614996 4615020	2317686	2317746	4614997	1
1 4670901 4670925	2317686	2317777	4670917	16
1 4670903 4670927	2317686	2317777	4670917	14
1 4670906 4670930	2317686	2317777	4670917	11
1 4670910 4670934	2317686	2317777	4670917	7
1 5396807 5396831	2317962	2317973	5396818	11
1 5629201 5629225	2317962	2318025	5629211	10
1 5629208 5629232	2317962	2318025	5629211	3
1 6437988 6438012	2318257	2318301	6438002	14
1 9585378 9585402	2319385	2319398	9585380	2
1 9585379 9585403	2319385	2319398	9585380	1
1 9585380 9585404	2319385	2319398	9585380	0
1 10821258 10821282	2320013	2320023	10821281	23
1 10821260 10821284	2320013	2320023	10821281	21
1 11269338 11269362	2320210	2320217	11269341	3
1 11269338 11269362	2320210	2320217	11269342	4
1 11516386 11516410	2320272	2320299	11516396	10
1 11516394 11516418	2320272	2320299	11516396	2
1 11516386 11516410	2320272	2320299	11516403	17
1 11516394 11516418	2320272	2320299	11516403	9
1 11572787 11572811	2320272	2320322	11572811	24
1 11572788 11572812	2320272	2320322	11572811	23
1 11572788 11572812	2320272	2320322	11572811	23
1 11572793 11572817	2320272	2320322	11572811	18
1 11750932 11750956	2320432	2320442	11750951	19
1 11750936 11750960	2320432	2320442	11750951	15
1 11761341 11761365	2320432	2320449	11761349	8
1 12728989 12729013	2321011	2321014	12728989	0
1 12842570 12842594	2321058	2321065	12842581	11
1 12842577 12842601	2321058	2321065	12842581	4
1 12842580 12842604	2321058	2321065	12842581	1
1 12904962 12904986	2321086	2321087	12904966	4
1 12904962 12904986	2321086	2321087	12904967	5
1 13978969 13978993	2321238	2321278	13978978	9
1 13978969 13978993	2321238	2321278	13978979	10
1 13978969 13978993	2321238	2321278	13978980	11
1 15300564 15300588	2321607	2321613	15300587	23
1 15311182 15311206	2321607	2321620	15311182	0
1 15311182 15311206	2321607	2321620	15311183	1
1 15311226 15311250	2321607	2321620	15311233	7
1 15316005 15316029	2321607	2321630	15316013	8
1 16233068 16233092	2322226	2322263	16233073	5
1 16233073 16233097	2322226	2322263	16233073	0
1 16595265 16595289	2322362	2322382	16595279	14
1 17070495 17070519	2322457	2322502	17070516	21
1 17070506 17070530	2322457	2322502	17070516	10
1 17070616 17070640	2322457	2322502	17070618	2
1 17070616 17070640	2322457	2322502	17070620	4
1 17070620 17070644	2322457	2322502	17070620	0
1 17070739 17070763	2322457	2322502	17070761	22
1 17071466 17071490	2322457	2322503	17071479	13
1 17072085 17072109	2322457	2322506	17072107	22
1 17072087 17072111	2322457	2322506	17072107	20
1 17072093 17072117	2322457	2322506	17072107	14
1 16846173 16846197	2322520	2322529	16846193	20
1 16900734 16900758	2322589	2322590	16900755	21
1 16900740 16900764	2322589	2322590	16900755	15
1 16904573 16904597	2322589	2322593	16904583	10
1 16904574 16904598	2322589	2322593	16904583	9
1 16904573 16904597	2322589	2322593	16904596	23
1 16904574 16904598	2322589	2322593	16904596	22
1 17159864 17159888	2322598	2322675	17159888	24
1 17159870 17159894	2322598	2322675	17159888	18
1 17159872 17159896	2322598	2322675	17159888	16
1 17165555 17165579	2322598	2322683	17165562	7
1 17059326 17059350	2322730	2322731	17059329	3
1 17059327 17059351	2322730	2322731	17059329	2
1 17059328 17059352	2322730	2322731	17059329	1
1 18230483 18230507	2323147	2323148	18230506	23
1 18230502 18230526	2323147	2323148	18230506	4
1 18309294 18309318	2323172	2323178	18309317	23
1 18683247 18683271	2323285	2323309	18683264	17
1 18683262 18683286	2323285	2323309	18683264	2
1 20109930 20109954	2323826	2323840	20109935	5
1 20283210 20283234	2323847	2323864	20283219	9
1 20285247 20285271	2323847	2323867	20285260	13
1 20682664 20682688	2324039	2324040	20682684	20
1 20682669 20682693	2324039	2324040	20682684	15
1 20682673 20682697	2324039	2324040	20682684	11
1 20682680 20682704	2324039	2324040	20682684	4
1 20792705 20792729	2324084	2324087	20792716	11
1 20792706 20792730	2324084	2324087	20792716	10
1 20792707 20792731	2324084	2324087	20792716	9
1 20850698 20850722	2324097	2324121	20850713	15
1 21645135 21645159	2324341	2324357	21645157	22
1 21645136 21645160	2324341	2324357	21645157	21
1 21656022 21656046	2324341	2324364	21656028	6
1 21656024 21656048	2324341	2324364	21656028	4
1 22407314 22407338	2324692	2324701	22407338	24
1 22489819 22489843	2324704	2324713	22489838	19
1 22979382 22979406	2324919	2324932	22979387	5
1 22979383 22979407	2324919	2324932	22979387	4
1 22979384 22979408	2324919	2324932	22979387	3
1 25537434 25537458	2325781	2325785	25537455	21
1 25537434 25537458	2325781	2325785	25537455	21
1 25537434 25537458	2325941	2325945	25537455	21
1 25537434 25537458	2325941	2325945	25537455	21
1 26978686 26978710	2326640	2326700	26978698	12
1 27533241 27533265	2326954	2326984	27533248	7
1 30469300 30469324	2328042	2328043	30469307	7
1 31763788 31763812	2328320	2328331	31763791	3
1 33094115 33094139	2329077	2329112	33094119	4
1 34575732 34575756	2329481	2329532	34575747	15
1 35317606 35317630	2329669	2329678	35317606	0
1 35317606 35317630	2329669	2329678	35317609	3
1 35317606 35317630	2329669	2329678	35317613	7
1 36409418 36409442	2330289	2330296	36409441	23
1 36539778 36539802	2330334	2330387	36539794	16
1 37344402 37344426	2330607	2330615	37344414	12
1 37344403 37344427	2330607	2330615	37344414	11
1 37794731 37794755	2330723	2330727	37794745	14
1 37794734 37794758	2330723	2330727	37794745	11
1 37988485 37988509	2330802	2330803	37988504	19
1 37988486 37988510	2330802	2330803	37988504	18
1 37988487 37988511	2330802	2330803	37988504	17
1 38229774 38229798	2330890	2330892	38229792	18
1 39764315 39764339	2331511	2331547	39764317	2
1 39764315 39764339	2331511	2331547	39764322	7
1 40433984 40434008	2331771	2331790	40434001	17
1 40433999 40434023	2331771	2331790	40434001	2
1 42573590 42573614	2332518	2332520	42573599	9
1 43578294 43578318	2333107	2333115	43578318	24
1 43578295 43578319	2333107	2333115	43578318	23
1 43578296 43578320	2333107	2333115	43578318	22
1 43648206 43648230	2333168	2333176	43648222	16
1 43666076 43666100	2333195	2333221	43666085	9
1 44216458 44216482	2333658	2333676	44216460	2
1 44216458 44216482	2333658	2333676	44216461	3
1 44230305 44230329	2333707	2333714	44230326	21
1 44230307 44230331	2333707	2333714	44230326	19
1 44230317 44230341	2333707	2333714	44230326	9
1 44629053 44629077	2333905	2333906	44629074	21
1 44629056 44629080	2333905	2333906	44629074	18
1 46579682 46579706	2334706	2334711	46579704	22
1 46579702 46579726	2334706	2334711	46579704	2
1 46580028 46580052	2334706	2334712	46580032	4
1 46583917 46583941	2334706	2334717	46583920	3
1 47676579 47676603	2335172	2335181	47676587	8
1 47676582 47676606	2335172	2335181	47676587	5
1 47677271 47677295	2335172	2335184	47677274	3
1 50565259 50565283	2335808	2335814	50565273	14
1 51855175 51855199	2336099	2336106	51855182	7
1 52026228 52026252	2336099	2336201	52026250	22
1 54093586 54093610	2336886	2336889	54093601	15
1 54658887 54658911	2337119	2337123	54658903	16
1 54658902 54658926	2337119	2337123	54658903	1
1 54713010 54713034	2337133	2337134	54713027	17
1 54875472 54875496	2337147	2337207	54875477	5
1 55454937 55454961	2337454	2337462	55454938	1
1 55460726 55460750	2337466	2337468	55460741	15
1 55460730 55460754	2337466	2337468	55460741	11
1 55460733 55460757	2337466	2337468	55460741	8
1 55460736 55460760	2337466	2337468	55460741	5
1 56496342 56496366	2337615	2337619	56496356	14
1 56689949 56689973	2337615	2337650	56689967	18
1 56689950 56689974	2337615	2337650	56689967	17
1 60000878 60000902	2338487	2338610	60000897	19
1 60000893 60000917	2338487	2338610	60000897	4
1 61368252 61368276	2339063	2339064	61368269	17
1 62449179 62449203	2339334	2339343	62449200	21
1 62843115 62843139	2339454	2339469	62843133	18
1 62843121 62843145	2339454	2339469	62843133	12
1 62843126 62843150	2339454	2339469	62843133	7
1 62843129 62843153	2339454	2339469	62843133	4
1 64919564 64919588	2340078	2340161	64919582	18
1 64919573 64919597	2340078	2340161	64919582	9
1 65364298 65364322	2340313	2340314	65364306	8
1 65364299 65364323	2340313	2340314	65364306	7
1 65364298 65364322	2340313	2340314	65364307	9
1 65364299 65364323	2340313	2340314	65364307	8
1 67634944 67634968	2340961	2341005	67634946	2
1 67634945 67634969	2340961	2341005	67634946	1
1 69806839 69806863	2341387	2341394	69806851	12
1 71780489 71780513	2341874	2341875	71780510	21
1 73545479 73545503	2342088	2342090	73545495	16
1 73545479 73545503	2342088	2342090	73545496	17
1 73545479 73545503	2342088	2342090	73545498	19
1 74008271 74008295	2342130	2342131	74008292	21
1 74443494 74443518	2342176	2342185	74443510	16
1 75399124 75399148	2342475	2342511	75399147	23
1 75999750 75999774	2342576	2342613	75999771	21
1 77168610 77168634	2342904	2342934	77168633	23
1 77796909 77796933	2343025	2343096	77796933	24
1 77796915 77796939	2343025	2343096	77796933	18
1 77796916 77796940	2343025	2343096	77796933	17
1 77796918 77796942	2343025	2343096	77796933	15
1 77796915 77796939	2343025	2343096	77796938	23
1 77796916 77796940	2343025	2343096	77796938	22
1 77796918 77796942	2343025	2343096	77796938	20
1 78904605 78904629	2343511	2343540	78904628	23
1 78904606 78904630	2343511	2343540	78904628	22
1 81859382 81859406	2343823	2343885	81859397	15
1 81859389 81859413	2343823	2343885	81859397	8
1 86781755 86781779	2345061	2345067	86781757	2
1 90424372 90424396	2346121	2346128	90424391	19
1 90572639 90572663	2346151	2346172	90572641	2
1 92469597 92469621	2346727	2346729	92469602	5
1 94063819 94063843	2347308	2347324	94063842	23
1 94085927 94085951	2347308	2347338	94085935	8
1 94918170 94918194	2347588	2347591	94918183	13
1 94918710 94918734	2347588	2347593	94918719	9
1 95021671 95021695	2347615	2347622	95021693	22
1 95021671 95021695	2347615	2347622	95021694	23
1 95434840 95434864	2347732	2347766	95434846	6
1 95481305 95481329	2347788	2347801	95481313	8
1 98093970 98093994	2348305	2348306	98093977	7
1 99063095 99063119	2348437	2348457	99063117	22
1 99063113 99063137	2348437	2348457	99063117	4
1 100082025 100082049	2348622	2348633	100082048	23
1 100082027 100082051	2348622	2348633	100082048	21
1 100082031 100082055	2348622	2348633	100082048	17
1 100154742 100154766	2348634	2348689	100154754	12
1 100154743 100154767	2348634	2348689	100154754	11
1 100154744 100154768	2348634	2348689	100154754	10
1 100154749 100154773	2348634	2348689	100154754	5
1 100207885 100207909	2348702	2348707	100207908	23
1 100207904 100207928	2348702	2348707	100207908	4
1 101162658 101162682	2349043	2349060	101162678	20
1 103919425 103919449	2349402	2349427	103919444	19
1 103919427 103919451	2349402	2349427	103919444	17
1 104421117 104421141	2349589	2349599	104421133	16
1 105040095 105040119	2349646	2349647	105040104	9
1 105040096 105040120	2349646	2349647	105040104	8
1 105040097 105040121	2349646	2349647	105040104	7
1 105040098 105040122	2349646	2349647	105040104	6
1 109616586 109616610	2350596	2350654	109616597	11
1 109616593 109616617	2350596	2350654	109616597	4
1 109824647 109824671	2350714	2350724	109824667	20
1 109838147 109838171	2350787	2350789	109838157	10
1 110363440 110363464	2351121	2351162	110363450	10
1 110363440 110363464	2351121	2351162	110363451	11
1 110391944 110391968	2351171	2351210	110391964	20
1 110391961 110391985	2351171	2351210	110391964	3
1 110404806 110404830	2351171	2351228	110404814	8
1 110404806 110404830	2351171	2351228	110404815	9
1 111971650 111971674	2351872	2351882	111971674	24
1 111971658 111971682	2351872	2351882	111971674	16
1 112348396 112348420	2352020	2352021	112348406	10
1 112348397 112348421	2352020	2352021	112348406	9
1 112348398 112348422	2352020	2352021	112348406	8
1 112404064 112404088	2352020	2352041	112404068	4
1 112801219 112801243	2352106	2352153	112801238	19
1 114029787 114029811	2352609	2352679	114029805	18
1 115014502 115014526	2352956	2352962	115014520	18
1 115014502 115014526	2352956	2352962	115014520	18
1 115744646 115744670	2353117	2353152	115744667	21
1 115744650 115744674	2353117	2353152	115744667	17
1 115744655 115744679	2353117	2353152	115744667	12
1 115744658 115744682	2353117	2353152	115744667	9
1 115820637 115820661	2353117	2353177	115820660	23
1 115820654 115820678	2353117	2353177	115820660	6
1 117427694 117427718	2353773	2353798	117427717	23
1 117427717 117427741	2353773	2353798	117427717	0
1 117893575 117893599	2353881	2353956	117893599	24
1 117893585 117893609	2353881	2353956	117893599	14
1 118303454 118303478	2354082	2354127	118303469	15
1 118303469 118303493	2354082	2354127	118303469	0
1 119057357 119057381	2354202	2354206	119057374	17
1 119057361 119057385	2354202	2354206	119057374	13
1 119806559 119806583	2354433	2354458	119806582	23
1 143997714 143997738	2355833	2355835	143997727	13
1 145116920 145116944	2356680	2356689	145116936	16
1 145116923 145116947	2356680	2356689	145116936	13
1 145116929 145116953	2356680	2356689	145116936	7
1 145116936 145116960	2356680	2356689	145116936	0
1 145117324 145117348	2356680	2356690	145117347	23
1 145117325 145117349	2356680	2356690	145117347	22
1 145117326 145117350	2356680	2356690	145117347	21
1 146242114 146242138	2357079	2357080	146242115	1
1 146242114 146242138	2357079	2357080	146242116	2
1 146242114 146242138	2357079	2357080	146242117	3
1 146242117 146242141	2357079	2357080	146242117	0
1 147017111 147017135	2357217	2357307	147017124	13
1 147017113 147017137	2357217	2357307	147017124	11
1 147017115 147017139	2357217	2357307	147017124	9
1 147017116 147017140	2357217	2357307	147017124	8
1 147484750 147484774	2357573	2357590	147484761	11
1 147484767 147484791	2357573	2357590	147484777	10
1 147509004 147509028	2357573	2357594	147509020	16
1 147509006 147509030	2357573	2357594	147509020	14
1 147509008 147509032	2357573	2357594	147509020	12
1 147509012 147509036	2357573	2357594	147509020	8
1 148502864 148502888	2358092	2358108	148502888	24
1 148502877 148502901	2358092	2358108	148502888	11
1 148504046 148504070	2358092	2358112	148504066	20
1 148504049 148504073	2358092	2358112	148504066	17
1 148504051 148504075	2358092	2358112	148504066	15
1 148504056 148504080	2358092	2358112	148504066	10
1 148603896 148603920	2358221	2358226	148603913	17
1 149796471 149796495	2358993	2358999	149796480	9
1 149796473 149796497	2358993	2358999	149796480	7
1 149796475 149796499	2358993	2358999	149796480	5
1 149796476 149796500	2358993	2358999	149796480	4
1 149796471 149796495	2358993	2358999	149796481	10
1 149796473 149796497	2358993	2358999	149796481	8
1 149796475 149796499	2358993	2358999	149796481	6
1 149796476 149796500	2358993	2358999	149796481	5
1 150002056 150002080	2359113	2359114	150002065	9
1 152230606 152230630	2360027	2360035	152230623	17
1 152494817 152494841	2360083	2360121	152494840	23
1 152494825 152494849	2360083	2360121	152494840	15
1 152494831 152494855	2360083	2360121	152494840	9
1 152570550 152570574	2360206	2360218	152570573	23
1 152570563 152570587	2360206	2360218	152570573	10
1 152570550 152570574	2360206	2360218	152570574	24
1 152570563 152570587	2360206	2360218	152570574	11
1 152570563 152570587	2360206	2360218	152570575	12
1 153366577 153366601	2360677	2360679	153366587	10
1 153441696 153441720	2360757	2360770	153441713	17
1 154096126 154096150	2361154	2361158	154096143	17
1 154889497 154889521	2361635	2361660	154889506	9
1 155145074 155145098	2361797	2361817	155145097	23
1 155946879 155946903	2362013	2362029	155946897	18
1 155946885 155946909	2362013	2362029	155946897	12
1 156691502 156691526	2362266	2362267	156691516	14
1 156691507 156691531	2362266	2362267	156691516	9
1 156691514 156691538	2362266	2362267	156691516	2
1 156691516 156691540	2362266	2362267	156691516	0
1 157513495 157513519	2362529	2362536	157513498	3
1 158073354 158073378	2362746	2362763	158073355	1
1 159168914 159168938	2363318	2363319	159168926	12
1 159168926 159168950	2363318	2363319	159168926	0
1 159657309 159657333	2363673	2363674	159657331	22
1 159657313 159657337	2363673	2363674	159657331	18
1 160533688 160533712	2364016	2364079	160533707	19
1 160533688 160533712	2364016	2364079	160533708	20
1 160941648 160941672	2364231	2364254	160941653	5
1 160941648 160941672	2364231	2364254	160941670	22
1 162799102 162799126	2364677	2364688	162799110	8
1 162799104 162799128	2364677	2364688	162799110	6
1 162799106 162799130	2364677	2364688	162799110	4
1 162799108 162799132	2364677	2364688	162799110	2
1 163524339 163524363	2365031	2365038	163524350	11
1 164984082 164984106	2365467	2365470	164984105	23
1 165364704 165364728	2365637	2365663	165364719	15
1 165364750 165364774	2365637	2365663	165364753	3
1 165527820 165527844	2365675	2365695	165527843	23
1 165913078 165913102	2365872	2365905	165913098	20
1 165913094 165913118	2365872	2365905	165913098	4
1 165950468 165950492	2365944	2365945	165950479	11
1 166280762 166280786	2366028	2366086	166280777	15
1 166280768 166280792	2366028	2366086	166280777	9
1 167363111 167363135	2366422	2366446	167363135	24
1 167363112 167363136	2366422	2366446	167363135	23
1 167363145 167363169	2366422	2366447	167363165	20
1 169651363 169651387	2367146	2367147	169651377	14
1 169823485 169823509	2367154	2367222	169823509	24
1 171988975 171988999	2367793	2367817	171988975	0
1 177279548 177279572	2369463	2369469	177279570	22
1 177279555 177279579	2369463	2369469	177279570	15
1 177704418 177704442	2369609	2369633	177704440	22
1 177704426 177704450	2369609	2369633	177704440	14
1 177826591 177826615	2369676	2369679	177826592	1
1 177866647 177866671	2369680	2369695	177866665	18
1 178204602 178204626	2369843	2369857	178204622	20
1 178204604 178204628	2369843	2369857	178204622	18
1 178204606 178204630	2369843	2369857	178204622	16
1 178204607 178204631	2369843	2369857	178204622	15
1 178242252 178242276	2369843	2369877	178242267	15
1 178242266 178242290	2369843	2369877	178242267	1
1 178670736 178670760	2370084	2370085	178670757	21
1 178670740 178670764	2370084	2370085	178670757	17
1 178670743 178670767	2370084	2370085	178670757	14
1 178670746 178670770	2370084	2370085	178670757	11
1 178772759 178772783	2370096	2370099	178772767	8
1 179411198 179411222	2370390	2370392	179411220	22
1 179411200 179411224	2370390	2370392	179411220	20
1 179411201 179411225	2370390	2370392	179411220	19
1 179473472 179473496	2370395	2370398	179473480	8
1 181787947 181787971	2371255	2371311	181787959	12
1 181787948 181787972	2371255	2371311	181787959	11
1 181787947 181787971	2371255	2371311	181787961	14
1 181787948 181787972	2371255	2371311	181787961	13
1 182163534 182163558	2371346	2371436	182163542	8
1 182853091 182853115	2371547	2371592	182853093	2
1 182853093 182853117	2371547	2371592	182853093	0
1 184313939 184313963	2371873	2371977	184313941	2
1 188228867 188228891	2372549	2372553	188228879	12
1 190845656 190845680	2372812	2372813	190845666	10
1 191305694 191305718	2372924	2372939	191305695	1
1 191697565 191697589	2372967	2373056	191697572	7
1 191697567 191697591	2372967	2373056	191697572	5
1 194046619 194046643	2373247	2373262	194046643	24
1 194046627 194046651	2373247	2373262	194046643	16
1 194046637 194046661	2373247	2373262	194046643	6
1 195244880 195244904	2373511	2373527	195244886	6
1 195541776 195541800	2373564	2373571	195541776	0
1 195679782 195679806	2373564	2373605	195679789	7
1 196166393 196166417	2373693	2373714	196166401	8
1 196514721 196514745	2373736	2373798	196514733	12
1 196993065 196993089	2373842	2373943	196993075	10
1 197623140 197623164	2374048	2374056	197623144	4
1 197623140 197623164	2374048	2374056	197623145	5
1 197624001 197624025	2374048	2374064	197624019	18
1 198112901 198112925	2374216	2374218	198112923	22
1 198112904 198112928	2374216	2374218	198112923	19
1 198112909 198112933	2374216	2374218	198112923	14
1 198538099 198538123	2374279	2374280	198538122	23
1 199150553 199150577	2374422	2374451	199150556	3
1 199157551 199157575	2374467	2374469	199157567	16
1 200113303 200113327	2374872	2374919	200113307	4
1 200420433 200420457	2375076	2375116	200420437	4
1 200420434 200420458	2375076	2375116	200420437	3
1 202031414 202031438	2375810	2375811	202031426	12
1 202031414 202031438	2375810	2375811	202031426	12
1 202037749 202037773	2375810	2375826	202037755	6
1 202582140 202582164	2375999	2376000	202582161	21
1 202582140 202582164	2375999	2376000	202582162	22
1 202582140 202582164	2375999	2376000	202582164	24
1 203233765 203233789	2376168	2376261	203233784	19
1 203508259 203508283	2376376	2376418	203508265	6
1 203862285 203862309	2376587	2376592	203862304	19
1 205305021 205305045	2377094	2377110	205305042	21
1 206033902 206033926	2377427	2377505	206033906	4
1 206033905 206033929	2377427	2377505	206033906	1
1 206033902 206033926	2377427	2377505	206033918	16
1 206033905 206033929	2377427	2377505	206033918	13
1 206033908 206033932	2377427	2377505	206033918	10
1 206033909 206033933	2377427	2377505	206033918	9
1 205934635 205934659	2377546	2377547	205934645	10
1 207818034 207818058	2378019	2378034	207818038	4
1 208866962 208866986	2378369	2378454	208866986	24
1 208866964 208866988	2378369	2378454	208866986	22
1 209876069 209876093	2378815	2378819	209876071	2
1 209876061 209876085	2378815	2378819	209876071	10
1 210344203 210344227	2378937	2378969	210344210	7
1 211055154 211055178	2379238	2379263	211055163	9
1 211055974 211055998	2379238	2379264	211055979	5
1 211055976 211056000	2379238	2379264	211055979	3
1 211064234 211064258	2379266	2379267	211064258	24
1 211064246 211064270	2379266	2379267	211064258	12
1 211231105 211231129	2379384	2379385	211231122	17
1 211231105 211231129	2379384	2379385	211231123	18
1 211231105 211231129	2379384	2379385	211231126	21
1 211231105 211231129	2379384	2379385	211231128	23
1 211231105 211231129	2379384	2379385	211231129	24
1 212572170 212572194	2379754	2379799	212572175	5
1 212576139 212576163	2379754	2379803	212576140	1
1 212854932 212854956	2379863	2379880	212854956	24
1 212854940 212854964	2379863	2379880	212854956	16
1 213050788 213050812	2379935	2379940	213050808	20
1 213050792 213050816	2379935	2379940	213050808	16
1 215318294 215318318	2380299	2380316	215318312	18
1 216284529 216284553	2380506	2380528	216284529	0
1 216525257 216525281	2380554	2380555	216525277	20
1 218380192 218380216	2380991	2381038	218380209	17
1 218380202 218380226	2380991	2381038	218380209	7
1 220091949 220091973	2381587	2381601	220091967	18
1 220091953 220091977	2381587	2381601	220091967	14
1 220356163 220356187	2381660	2381678	220356171	8
1 220708903 220708927	2381738	2381761	220708927	24
1 220708907 220708931	2381738	2381761	220708927	20
1 220708910 220708934	2381738	2381761	220708927	17
1 220708903 220708927	2381738	2381761	220708927	24
1 220708907 220708931	2381738	2381761	220708927	20
1 220708910 220708934	2381738	2381761	220708927	17
1 220708979 220709003	2381738	2381762	220708996	17
1 220708981 220709005	2381738	2381762	220708996	15
1 220708983 220709007	2381738	2381762	220708996	13
1 220708979 220709003	2381738	2381762	220708996	17
1 220708981 220709005	2381738	2381762	220708996	15
1 220708983 220709007	2381738	2381762	220708996	13
1 220709290 220709314	2381738	2381765	220709304	14
1 220709293 220709317	2381738	2381765	220709304	11
1 220709298 220709322	2381738	2381765	220709304	6
1 220709304 220709328	2381738	2381765	220709304	0
1 220709290 220709314	2381738	2381765	220709304	14
1 220709293 220709317	2381738	2381765	220709304	11
1 220709298 220709322	2381738	2381765	220709304	6
1 220709304 220709328	2381738	2381765	220709304	0
1 221696441 221696465	2382074	2382075	221696446	5
1 221980423 221980447	2382117	2382130	221980432	9
1 221980424 221980448	2382117	2382130	221980432	8
1 221980425 221980449	2382117	2382130	221980432	7
1 221980423 221980447	2382117	2382130	221980436	13
1 221980424 221980448	2382117	2382130	221980436	12
1 221980425 221980449	2382117	2382130	221980436	11
1 222228226 222228250	2382247	2382271	222228242	16
1 222228231 222228255	2382247	2382271	222228242	11
1 222228236 222228260	2382247	2382271	222228242	6
1 222228238 222228262	2382247	2382271	222228242	4
1 222228240 222228264	2382247	2382271	222228242	2
1 222455295 222455319	2382360	2382382	222455317	22
1 222455296 222455320	2382360	2382382	222455317	21
1 222455298 222455322	2382360	2382382	222455317	19
1 222784259 222784283	2382467	2382502	222784268	9
1 224021252 224021276	2382931	2382947	224021268	16
1 224021256 224021280	2382931	2382947	224021268	12
1 224021262 224021286	2382931	2382947	224021268	6
1 224021263 224021287	2382931	2382947	224021268	5
1 225165045 225165069	2383356	2383365	225165064	19
1 225165050 225165074	2383356	2383365	225165064	14
1 225165054 225165078	2383356	2383365	225165064	10
1 225761957 225761981	2383499	2383509	225761967	10
1 225761958 225761982	2383499	2383509	225761967	9
1 225914183 225914207	2383524	2383545	225914206	23
1 226070458 226070482	2383639	2383641	226070462	4
1 226227823 226227847	2383686	2383697	226227845	22
1 226227825 226227849	2383686	2383697	226227845	20
1 226435465 226435489	2383956	2383957	226435485	20
1 226435465 226435489	2383956	2383957	226435485	20
1 227828673 227828697	2384705	2384708	227828677	4
1 227828676 227828700	2384705	2384708	227828677	1
1 228398156 228398180	2384788	2384831	228398160	4
1 229009470 229009494	2385012	2385054	229009474	4
1 231874081 231874105	2385873	2385920	231874088	7
1 231874077 231874101	2385873	2385920	231874088	11
1 232526894 232526918	2385967	2386044	232526899	5
1 232526894 232526918	2385967	2386044	232526908	14
1 233558510 233558534	2386397	2386402	233558526	16
1 233558515 233558539	2386397	2386402	233558526	11
1 233558510 233558534	2386397	2386402	233558526	16
1 234341231 234341255	2386714	2386715	234341241	10
1 234341232 234341256	2386714	2386715	234341241	9
1 234341233 234341257	2386714	2386715	234341241	8
1 234351060 234351084	2386730	2386731	234351067	7
1 234351064 234351088	2386730	2386731	234351067	3
1 234351101 234351125	2386730	2386731	234351118	17
1 234351109 234351133	2386730	2386731	234351118	9
1 235054101 235054125	2387006	2387030	235054101	0
1 235068484 235068508	2387006	2387040	235068508	24
1 236766575 236766599	2387500	2387504	236766596	21
1 237369830 237369854	2387581	2387585	237369845	15
1 237369842 237369866	2387581	2387585	237369845	3
1 238202856 238202880	2387711	2387717	238202875	19
1 238202860 238202884	2387711	2387717	238202875	15
1 238202868 238202892	2387711	2387717	238202875	7
1 238203723 238203747	2387711	2387722	238203733	10
1 238704918 238704942	2387711	2387843	238704927	9
1 238922325 238922349	2387933	2387939	238922329	4
1 240062282 240062306	2388148	2388216	240062299	17
1 240062293 240062317	2388148	2388216	240062299	6
1 240072259 240072283	2388219	2388220	240072282	23
1 240072276 240072300	2388219	2388220	240072282	6
1 240072276 240072300	2388219	2388220	240072292	16
1 240414801 240414825	2388308	2388312	240414807	6
1 240414803 240414827	2388308	2388312	240414807	4
1 241560506 241560530	2388525	2388565	241560514	8
1 241714669 241714693	2388525	2388626	241714691	22
1 242240738 242240762	2388741	2388757	242240756	18
1 242257264 242257288	2388741	2388761	242257282	18
1 242870105 242870129	2388960	2389013	242870108	3
1 242870105 242870129	2388960	2389013	242870109	4
1 242870105 242870129	2388960	2389013	242870110	5
1 242870105 242870129	2388960	2389013	242870111	6
1 243352840 243352864	2389130	2389189	243352841	1
1 244430153 244430177	2389647	2389648	244430160	7
1 244430154 244430178	2389647	2389648	244430160	6
1 244820805 244820829	2389718	2389728	244820806	1
1 245648683 245648707	2390050	2390053	245648686	3
1 245648684 245648708	2390050	2390053	245648686	2
1 245663921 245663945	2390050	2390071	245663930	9
1 245663923 245663947	2390050	2390071	245663930	7
1 245663926 245663950	2390050	2390071	245663930	4
1 245663928 245663952	2390050	2390071	245663930	2
1 245663921 245663945	2390050	2390071	245663936	15
1 245663923 245663947	2390050	2390071	245663936	13
1 245663926 245663950	2390050	2390071	245663936	10
1 245663928 245663952	2390050	2390071	245663936	8
1 245663921 245663945	2390050	2390071	245663941	20
1 245663923 245663947	2390050	2390071	245663941	18
1 245663926 245663950	2390050	2390071	245663941	15
1 245663928 245663952	2390050	2390071	245663941	13
1 245737091 245737115	2390102	2390103	245737105	14
1 245737091 245737115	2390102	2390103	245737108	17
1 245737121 245737145	2390102	2390103	245737125	4
1 1638932 1638956	2391744	2391784	1638946	14
1 1638932 1638956	2391744	2391784	1638955	23
1 2018413 2018437	2391998	2392003	2018417	4
1 2104123 2104147	2392087	2392090	2104131	8
1 2112573 2112597	2392095	2392108	2112583	10
1 2112574 2112598	2392095	2392108	2112583	9
1 2244556 2244580	2392267	2392290	2244562	6
1 2253512 2253536	2392267	2392297	2253526	14
1 2253515 2253539	2392267	2392297	2253526	11
1 2356471 2356495	2392468	2392469	2356471	0
1 2827781 2827805	2392865	2392866	2827785	4
1 2908512 2908536	2392894	2392931	2908533	21
1 2908517 2908541	2392894	2392931	2908533	16
1 3218018 3218042	2393153	2393172	3218021	3
1 3218638 3218662	2393153	2393173	3218643	5
1 3218640 3218664	2393153	2393173	3218643	3
1 3243891 3243915	2393153	2393197	3243899	8
1 3643833 3643857	2393654	2393665	3643833	0
1 3738909 3738933	2393740	2393772	3738930	21
1 3962286 3962310	2393854	2393865	3962292	6
1 4327242 4327266	2393965	2393966	4327259	17
1 5544626 5544650	2394263	2394264	5544640	14
1 5650794 5650818	2394263	2394273	5650801	7
1 5650893 5650917	2394263	2394273	5650914	21
1 5650896 5650920	2394263	2394273	5650914	18
1 5650898 5650922	2394263	2394273	5650914	16
1 5650893 5650917	2394263	2394273	5650915	22
1 5650896 5650920	2394263	2394273	5650915	19
1 5650898 5650922	2394263	2394273	5650915	17
1 5863273 5863297	2394361	2394394	5863290	17
1 5864598 5864622	2394361	2394396	5864622	24
1 6451045 6451069	2394726	2394732	6451055	10
1 6532273 6532297	2394784	2394806	6532277	4
1 6585608 6585632	2394817	2394829	6585618	10
1 9083450 9083474	2395618	2395619	9083455	5
1 9083450 9083474	2395618	2395619	9083457	7
1 9832945 9832969	2395965	2395966	9832945	0
1 10619964 10619988	2396201	2396202	10619979	15
1 10619965 10619989	2396201	2396202	10619979	14
1 10937746 10937770	2396362	2396383	10937752	6
1 11761341 11761365	2396813	2396815	11761349	8
1 11761326 11761350	2396813	2396815	11761349	23
1 11761337 11761361	2396813	2396815	11761349	12
1 11773395 11773419	2396817	2396820	11773418	23
1 11773418 11773442	2396817	2396820	11773418	0
1 12063005 12063029	2396927	2396933	12063023	18
1 12063006 12063030	2396927	2396933	12063023	17
1 12823710 12823734	2397092	2397106	12823727	17
1 12823725 12823749	2397092	2397106	12823727	2
1 15051290 15051314	2397500	2397503	15051299	9
1 15274542 15274566	2397590	2397592	15274565	23
1 15274561 15274585	2397590	2397592	15274565	4
1 15390886 15390910	2397622	2397626	15390910	24
1 15390895 15390919	2397622	2397626	15390910	15
1 15390907 15390931	2397622	2397626	15390910	3
1 15390910 15390934	2397622	2397626	15390910	0
1 15391247 15391271	2397622	2397629	15391269	22
1 15690070 15690094	2397695	2397698	15690094	24
1 16239752 16239776	2397914	2397923	16239753	1
1 16257760 16257784	2397926	2397934	16257771	11
1 16257763 16257787	2397926	2397934	16257771	8
1 16257768 16257792	2397926	2397934	16257771	3
1 16257771 16257795	2397926	2397934	16257771	0
1 16595265 16595289	2398146	2398147	16595279	14
1 16734158 16734182	2398247	2398250	16734174	16
1 16734160 16734184	2398247	2398250	16734174	14
1 16734162 16734186	2398247	2398250	16734174	12
1 16734459 16734483	2398247	2398252	16734464	5
1 17070495 17070519	2398253	2398261	17070516	21
1 17070506 17070530	2398253	2398261	17070516	10
1 17070616 17070640	2398253	2398262	17070618	2
1 17070616 17070640	2398253	2398262	17070620	4
1 17070620 17070644	2398253	2398262	17070620	0
1 16768155 16768179	2398287	2398298	16768173	18
1 16768204 16768228	2398287	2398298	16768221	17
1 16768209 16768233	2398287	2398298	16768221	12
1 16775416 16775440	2398287	2398303	16775431	15
1 16784595 16784619	2398287	2398311	16784601	6
1 16784660 16784684	2398287	2398311	16784683	23
1 16784663 16784687	2398287	2398311	16784683	20
1 16784663 16784687	2398287	2398311	16784686	23
1 16786170 16786194	2398287	2398312	16786192	22
1 16923319 16923343	2398444	2398498	16923342	23
1 16923320 16923344	2398444	2398498	16923342	22
1 16957172 16957196	2398601	2398613	16957176	4
1 16957174 16957198	2398601	2398613	16957176	2
1 16957175 16957199	2398601	2398613	16957176	1
1 16957523 16957547	2398601	2398615	16957535	12
1 16959436 16959460	2398601	2398635	16959457	21
1 17071466 17071490	2398656	2398666	17071479	13
1 17101912 17101936	2398656	2398686	17101925	13
1 17101915 17101939	2398656	2398686	17101925	10
1 19081720 19081744	2399302	2399334	19081720	0
1 19081720 19081744	2399302	2399334	19081720	0
1 20560670 20560694	2400135	2400136	20560675	5
1 20560671 20560695	2400135	2400136	20560675	4
1 20560670 20560694	2400135	2400136	20560676	6
1 20560671 20560695	2400135	2400136	20560676	5
1 20560670 20560694	2400135	2400136	20560677	7
1 20560671 20560695	2400135	2400136	20560677	6
1 20560670 20560694	2400135	2400136	20560684	14
1 20560671 20560695	2400135	2400136	20560684	13
1 20560670 20560694	2400135	2400136	20560685	15
1 20560671 20560695	2400135	2400136	20560685	14
1 20560670 20560694	2400135	2400136	20560686	16
1 20560671 20560695	2400135	2400136	20560686	15
1 20682664 20682688	2400177	2400180	20682684	20
1 20682669 20682693	2400177	2400180	20682684	15
1 20682673 20682697	2400177	2400180	20682684	11
1 20682680 20682704	2400177	2400180	20682684	4
1 20885126 20885150	2400247	2400266	20885150	24
1 20885129 20885153	2400247	2400266	20885150	21
1 20885131 20885155	2400247	2400266	20885150	19
1 20885136 20885160	2400247	2400266	20885150	14
1 22027925 22027949	2400793	2400819	22027940	15
1 23164377 23164401	2401166	2401173	23164382	5
1 23164378 23164402	2401166	2401173	23164382	4
1 23623716 23623740	2401347	2401379	23623727	11
1 23623726 23623750	2401347	2401379	23623727	1
1 24318851 24318875	2401753	2401755	24318858	7
1 24356683 24356707	2401774	2401784	24356695	12
1 24750987 24751011	2401923	2401927	24750990	3
1 24750989 24751013	2401923	2401927	24750990	1
1 25441752 25441776	2402111	2402117	25441762	10
1 25441755 25441779	2402111	2402117	25441762	7
1 26133097 26133121	2402459	2402486	26133114	17
1 26133107 26133131	2402459	2402486	26133114	7
1 27749984 27750008	2403158	2403179	27750005	21
1 27749997 27750021	2403158	2403179	27750005	8
1 27749985 27750009	2403158	2403179	27750005	20
1 28234700 28234724	2403335	2403358	28234720	20
1 29114139 29114163	2403645	2403655	29114153	14
1 29267884 29267908	2403696	2403697	29267904	20
1 29370553 29370577	2403740	2403776	29370568	15
1 29838783 29838807	2403849	2403892	29838791	8
1 29838785 29838809	2403849	2403892	29838791	6
1 29838786 29838810	2403849	2403892	29838791	5
1 29838787 29838811	2403849	2403892	29838791	4
1 30103259 30103283	2403849	2403944	30103260	1
1 31194565 31194589	2404254	2404268	31194565	0
1 32011171 32011195	2404757	2404758	32011175	4
1 33248559 33248583	2405364	2405372	33248569	10
1 33248559 33248583	2405364	2405372	33248569	10
1 33248561 33248585	2405364	2405372	33248569	8
1 33251509 33251533	2405364	2405382	33251518	9
1 33251517 33251541	2405364	2405382	33251518	1
1 33251528 33251552	2405364	2405382	33251546	18
1 35672410 35672434	2406139	2406151	35672430	20
1 35672412 35672436	2406139	2406151	35672430	18
1 35672414 35672438	2406139	2406151	35672430	16
1 35672415 35672439	2406139	2406151	35672430	15
1 35957273 35957297	2406412	2406419	35957284	11
1 35957273 35957297	2406412	2406419	35957285	12
1 36817311 36817335	2406839	2406847	36817313	2
1 36818779 36818803	2406839	2406848	36818801	22
1 37628646 37628670	2407064	2407078	37628650	4
1 37628646 37628670	2407064	2407078	37628654	8
1 37960458 37960482	2407314	2407341	37960475	17
1 41745126 41745150	2408681	2408683	41745146	20
1 41745127 41745151	2408681	2408683	41745146	19
1 41745128 41745152	2408681	2408683	41745146	18
1 41745129 41745153	2408681	2408683	41745146	17
1 41745126 41745150	2408681	2408683	41745147	21
1 41745127 41745151	2408681	2408683	41745147	20
1 41745128 41745152	2408681	2408683	41745147	19
1 41745129 41745153	2408681	2408683	41745147	18
1 41745126 41745150	2408681	2408683	41745148	22
1 41745127 41745151	2408681	2408683	41745148	21
1 41745128 41745152	2408681	2408683	41745148	20
1 41745129 41745153	2408681	2408683	41745148	19
1 41745126 41745150	2408681	2408683	41745150	24
1 41745127 41745151	2408681	2408683	41745150	23
1 41745128 41745152	2408681	2408683	41745150	22
1 41745129 41745153	2408681	2408683	41745150	21
1 42401687 42401711	2408832	2408836	42401710	23
1 42415356 42415380	2408855	2408856	42415358	2
1 43055012 43055036	2409069	2409080	43055017	5
1 43055014 43055038	2409069	2409080	43055017	3
1 43055015 43055039	2409069	2409080	43055017	2
1 43055017 43055041	2409069	2409080	43055017	0
1 43405153 43405177	2409220	2409228	43405169	16
1 44892632 44892656	2409770	2409778	44892655	23
1 44969327 44969351	2409800	2409801	44969335	8
1 44969331 44969355	2409800	2409801	44969335	4
1 44969334 44969358	2409800	2409801	44969335	1
1 45569443 45569467	2410111	2410123	45569458	15
1 45569444 45569468	2410111	2410123	45569458	14
1 45569458 45569482	2410111	2410123	45569458	0
1 45859999 45860023	2410283	2410298	45860003	4
1 45860000 45860024	2410283	2410298	45860003	3
1 45860001 45860025	2410283	2410298	45860003	2
1 45860002 45860026	2410283	2410298	45860003	1
1 46771587 46771611	2410693	2410680	46771607	20
1 46771601 46771625	2410693	2410680	46771607	6
1 48400079 48400103	2411543	2411552	48400101	22
1 48738122 48738146	2411642	2411643	48738123	1
1 48738122 48738146	2411642	2411643	48738125	3
1 48738122 48738146	2411642	2411643	48738126	4
1 51396480 51396504	2412257	2412259	51396501	21
1 51396486 51396510	2412257	2412259	51396501	15
1 52596112 52596136	2412740	2412767	52596134	22
1 53931939 53931963	2413332	2413399	53931947	8
1 54418299 54418323	2413633	2413665	54418305	6
1 54418301 54418325	2413633	2413665	54418305	4
1 54418303 54418327	2413633	2413665	54418305	2
1 54418304 54418328	2413633	2413665	54418305	1
1 54418301 54418325	2413633	2413665	54418324	23
1 54418303 54418327	2413633	2413665	54418324	21
1 54418304 54418328	2413633	2413665	54418324	20
1 54861749 54861773	2413846	2413858	54861751	2
1 55002729 55002753	2413879	2413883	55002738	9
1 55002730 55002754	2413879	2413883	55002738	8
1 55023053 55023077	2413886	2413891	55023067	14
1 57343344 57343368	2414558	2414606	57343364	20
1 57545332 57545356	2414800	2414804	57545346	14
1 58869205 58869229	2414982	2414984	58869218	13
1 58869208 58869232	2414982	2414984	58869218	10
1 58869211 58869235	2414982	2414984	58869218	7
1 58869215 58869239	2414982	2414984	58869218	3
1 58869280 58869304	2414988	2414989	58869281	1
1 58869281 58869305	2414988	2414989	58869281	0
1 59165529 59165553	2415047	2415080	59165544	15
1 59165536 59165560	2415047	2415080	59165544	8
1 60003866 60003890	2415247	2415250	60003883	17
1 60003881 60003905	2415247	2415250	60003883	2
1 60212355 60212379	2415295	2415301	60212365	10
1 60212356 60212380	2415295	2415301	60212365	9
1 60212357 60212381	2415295	2415301	60212365	8
1 60279326 60279350	2415295	2415335	60279350	24
1 60279343 60279367	2415295	2415335	60279350	7
1 61935821 61935845	2415728	2415760	61935823	2
1 67071952 67071976	2417016	2417023	67071965	13
1 67333828 67333852	2417140	2417144	67333839	11
1 67333889 67333913	2417140	2417144	67333899	10
1 68432175 68432199	2417390	2417445	68432188	13
1 68432176 68432200	2417390	2417445	68432188	12
1 68400082 68400106	2417459	2417460	68400085	3
1 68400085 68400109	2417459	2417460	68400085	0
1 68400082 68400106	2417459	2417460	68400088	6
1 68400085 68400109	2417459	2417460	68400088	3
1 68400103 68400127	2417459	2417460	68400115	12
1 68400103 68400127	2417459	2417460	68400127	24
1 68400181 68400205	2417459	2417461	68400189	8
1 68400333 68400357	2417459	2417461	68400342	9
1 68400333 68400357	2417459	2417461	68400353	20
1 68401221 68401245	2417459	2417469	68401221	0
1 70501088 70501112	2417791	2417799	70501095	7
1 70501089 70501113	2417791	2417799	70501095	6
1 75361657 75361681	2418539	2418540	75361659	2
1 78904605 78904629	2419418	2419419	78904628	23
1 78904606 78904630	2419418	2419419	78904628	22
1 80331385 80331409	2419597	2419607	80331397	12
1 80331387 80331411	2419597	2419607	80331397	10
1 82041102 82041126	2419892	2419895	82041119	17
1 82532797 82532821	2419968	2419973	82532812	15
1 84603661 84603685	2420390	2420392	84603675	14
1 84603667 84603691	2420390	2420392	84603675	8
1 84812646 84812670	2420467	2420484	84812658	12
1 84812657 84812681	2420467	2420484	84812658	1
1 86392953 86392977	2421000	2421090	86392963	10
1 86993004 86993028	2421259	2421263	86993012	8
1 88192048 88192072	2421554	2421568	88192068	20
1 88795237 88795261	2421708	2421710	88795252	15
1 89217804 89217828	2421782	2421824	89217818	14
1 89222062 89222086	2421782	2421829	89222071	9
1 89371603 89371627	2421925	2421965	89371625	22
1 90232482 90232506	2422227	2422236	90232488	6
1 90232486 90232510	2422227	2422236	90232488	2
1 91554579 91554603	2422612	2422641	91554599	20
1 91554583 91554607	2422612	2422641	91554599	16
1 91554591 91554615	2422612	2422641	91554599	8
1 92536115 92536139	2422885	2422937	92536137	22
1 92536118 92536142	2422885	2422937	92536137	19
1 92536120 92536144	2422885	2422937	92536137	17
1 92716759 92716783	2422967	2422978	92716776	17
1 92716769 92716793	2422967	2422978	92716776	7
1 95220924 95220948	2424148	2424149	95220933	9
1 100207885 100207909	2425089	2425092	100207908	23
1 100207904 100207928	2425089	2425092	100207908	4
1 100346017 100346041	2425118	2425139	100346029	12
1 100825149 100825173	2425359	2425362	100825155	6
1 100825150 100825174	2425359	2425362	100825155	5
1 100825151 100825175	2425359	2425362	100825155	4
1 101228027 101228051	2425447	2425448	101228039	12
1 101509473 101509497	2425563	2425567	101509478	5
1 102191924 102191948	2425652	2425682	102191925	1
1 107600769 107600793	2426310	2426311	107600771	2
1 107600769 107600793	2426310	2426311	107600780	11
1 107600776 107600800	2426310	2426311	107600780	4
1 109348808 109348832	2426840	2426859	109348815	7
1 109348808 109348832	2426840	2426859	109348822	14
1 109348819 109348843	2426840	2426859	109348822	3
1 110404806 110404830	2427342	2427349	110404814	8
1 110404806 110404830	2427342	2427349	110404815	9
1 110640790 110640814	2427445	2427452	110640805	15
1 110640795 110640819	2427445	2427452	110640805	10
1 110640798 110640822	2427445	2427452	110640805	7
1 110640801 110640825	2427445	2427452	110640805	4
1 110688739 110688763	2427464	2427465	110688745	6
1 110808443 110808467	2427520	2427525	110808464	21
1 110823789 110823813	2427520	2427526	110823805	16
1 110823792 110823816	2427520	2427526	110823805	13
1 110823798 110823822	2427520	2427526	110823805	7
1 110823802 110823826	2427520	2427526	110823805	3
1 111000136 111000160	2427610	2427611	111000149	13
1 111108555 111108579	2427632	2427633	111108563	8
1 111533656 111533680	2427791	2427806	111533656	0
1 111533656 111533680	2427791	2427806	111533671	15
1 111776164 111776188	2427924	2427925	111776175	11
1 111952281 111952305	2428049	2428056	111952300	19
1 111952285 111952309	2428049	2428056	111952300	15
1 111952288 111952312	2428049	2428056	111952300	12
1 111952290 111952314	2428049	2428056	111952300	10
1 113056157 113056181	2428425	2428434	113056171	14
1 113299791 113299815	2428501	2428521	113299807	16
1 114499182 114499206	2428932	2428995	114499186	4
1 114752890 114752914	2429069	2429099	114752913	23
1 114752902 114752926	2429069	2429099	114752913	11
1 114970082 114970106	2429147	2429226	114970088	6
1 114970088 114970112	2429147	2429226	114970088	0
1 115014502 115014526	2429147	2429234	115014520	18
1 115014502 115014526	2429147	2429234	115014520	18
1 115014513 115014537	2429147	2429234	115014520	7
1 115457089 115457113	2429371	2429409	115457107	18
1 116139273 116139297	2429607	2429609	116139278	5
1 117084628 117084652	2429998	2430024	117084647	19
1 117084628 117084652	2429998	2430024	117084652	24
1 118029645 118029669	2430313	2430323	118029667	22
1 118165172 118165196	2430353	2430356	118165179	7
1 118314835 118314859	2430422	2430442	118314849	14
1 120413509 120413533	2431112	2431201	120413527	18
1 120413517 120413541	2431112	2431201	120413527	10
1 120413544 120413568	2431112	2431202	120413557	13
1 120840157 120840181	2431689	2431695	120840172	15
1 120840157 120840181	2431689	2431695	120840178	21
1 120840157 120840181	2431689	2431695	120840179	22
1 120840212 120840236	2431689	2431695	120840233	21
1 120840390 120840414	2431689	2431695	120840409	19
1 143563954 143563978	2431886	2431914	143563963	9
1 143567134 143567158	2431886	2431920	143567140	6
1 143643554 143643578	2431886	2431997	143643565	11
1 142455106 142455130	2432084	2432085	142455125	19
1 143848102 143848126	2432444	2432446	143848121	19
1 145068627 145068651	2432851	2432928	145068650	23
1 145068630 145068654	2432851	2432928	145068650	20
1 145068631 145068655	2432851	2432928	145068650	19
1 144979786 144979810	2433073	2433093	144979797	11
1 144979789 144979813	2433073	2433093	144979797	8
1 145015570 145015594	2433120	2433133	145015594	24
1 145015573 145015597	2433120	2433133	145015594	21
1 145696276 145696300	2433432	2433449	145696278	2
1 145696276 145696300	2433432	2433449	145696288	12
1 146183370 146183394	2433525	2433526	146183394	24
1 146183381 146183405	2433525	2433526	146183394	13
1 146823198 146823222	2433757	2433760	146823209	11
1 146823199 146823223	2433757	2433760	146823209	10
1 146823200 146823224	2433757	2433760	146823209	9
1 147356638 147356662	2433852	2433854	147356649	11
1 147356648 147356672	2433852	2433854	147356649	1
1 148085166 148085190	2434092	2434094	148085185	19
1 148166504 148166528	2434159	2434173	148166509	5
1 148166876 148166900	2434159	2434175	148166888	12
1 148169598 148169622	2434178	2434192	148169622	24
1 148169732 148169756	2434178	2434193	148169746	14
1 148169734 148169758	2434178	2434193	148169746	12
1 148169746 148169770	2434178	2434193	148169746	0
1 148209774 148209798	2434233	2434255	148209781	7
1 149235659 149235683	2434746	2434750	149235668	9
1 149999929 149999953	2435195	2435199	149999951	22
1 149999935 149999959	2435195	2435199	149999951	16
1 149999946 149999970	2435195	2435199	149999951	5
1 150002056 150002080	2435195	2435209	150002065	9
1 150002882 150002906	2435195	2435212	150002894	12
1 150070054 150070078	2435261	2435290	150070073	19
1 150070061 150070085	2435261	2435290	150070073	12
1 150547613 150547637	2435649	2435581	150547631	18
1 150547622 150547646	2435649	2435581	150547631	9
1 150547613 150547637	2435649	2435581	150547632	19
1 150547622 150547646	2435649	2435581	150547632	10
1 150547652 150547676	2435649	2435581	150547663	11
1 150547376 150547400	2435649	2435604	150547383	7
1 150653333 150653357	2435686	2435699	150653346	13
1 150653336 150653360	2435686	2435699	150653346	10
1 150653339 150653363	2435686	2435699	150653346	7
1 151784314 151784338	2436004	2436018	151784315	1
1 151784314 151784338	2436004	2436018	151784315	1
1 151786601 151786625	2436004	2436022	151786605	4
1 151786601 151786625	2436004	2436022	151786605	4
1 152444698 152444722	2436576	2436585	152444703	5
1 152444701 152444725	2436576	2436585	152444703	2
1 152444703 152444727	2436576	2436585	152444703	0
1 152942132 152942156	2436826	2436827	152942144	12
1 153427661 153427685	2437118	2437140	153427662	1
1 153427662 153427686	2437118	2437140	153427662	0
1 153428699 153428723	2437118	2437149	153428723	24
1 153428700 153428724	2437118	2437149	153428723	23
1 153551870 153551894	2437397	2437398	153551876	6
1 154831649 154831673	2438344	2438350	154831673	24
1 154881124 154881148	2438389	2438391	154881145	21
1 156598727 156598751	2439303	2439305	156598738	11
1 156816035 156816059	2439368	2439370	156816045	10
1 157044830 157044854	2439516	2439519	157044830	0
1 158331682 158331706	2439975	2439994	158331705	23
1 158331693 158331717	2439975	2439994	158331705	12
1 158331694 158331718	2439975	2439994	158331705	11
1 159787131 159787155	2440943	2440969	159787138	7
1 161091159 161091183	2441329	2441331	161091177	18
1 161966483 161966507	2441542	2441549	161966487	4
1 163441391 163441415	2441940	2441943	163441414	23
1 163441414 163441438	2441940	2441943	163441414	0
1 163672848 163672872	2442008	2442030	163672867	19
1 163963955 163963979	2442134	2442149	163963965	10
1 163963958 163963982	2442134	2442149	163963965	7
1 164511573 164511597	2442334	2442336	164511595	22
1 165398309 165398333	2442525	2442532	165398325	16
1 165398312 165398336	2442525	2442532	165398325	13
1 166106179 166106203	2442800	2442834	166106202	23
1 166106187 166106211	2442800	2442834	166106202	15
1 166325583 166325607	2442911	2442929	166325600	17
1 166325583 166325607	2442911	2442929	166325601	18
1 166325583 166325607	2442911	2442929	166325603	20
1 166608050 166608074	2442996	2443000	166608070	20
1 166608053 166608077	2442996	2443000	166608070	17
1 166608056 166608080	2442996	2443000	166608070	14
1 166779001 166779025	2443011	2443031	166779024	23
1 166779002 166779026	2443011	2443031	166779024	22
1 166779005 166779029	2443011	2443031	166779024	19
1 166779008 166779032	2443011	2443031	166779024	16
1 166779001 166779025	2443011	2443031	166779025	24
1 166779002 166779026	2443011	2443031	166779025	23
1 166779005 166779029	2443011	2443031	166779025	20
1 166779008 166779032	2443011	2443031	166779025	17
1 166686513 166686537	2443081	2443084	166686526	13
1 166930872 166930896	2443120	2443141	166930889	17
1 166930876 166930900	2443120	2443141	166930889	13
1 166930884 166930908	2443120	2443141	166930889	5
1 167288806 167288830	2443181	2443205	167288820	14
1 167371962 167371986	2443235	2443241	167371982	20
1 167371980 167372004	2443235	2443241	167371982	2
1 168030419 168030443	2443518	2443525	168030431	12
1 168030424 168030448	2443518	2443525	168030431	7
1 168030427 168030451	2443518	2443525	168030431	4
1 168030429 168030453	2443518	2443525	168030431	2
1 169906324 169906348	2443972	2443974	169906342	18
1 169906329 169906353	2443972	2443974	169906342	13
1 169906332 169906356	2443972	2443974	169906342	10
1 171599344 171599368	2444283	2444315	171599365	21
1 171599353 171599377	2444283	2444315	171599365	12
1 171798810 171798834	2444363	2444393	171798833	23
1 171798811 171798835	2444363	2444393	171798833	22
1 171798814 171798838	2444363	2444393	171798833	19
1 171798816 171798840	2444363	2444393	171798833	17
1 173395136 173395160	2444842	2444846	173395159	23
1 174466997 174467021	2445251	2445252	174467015	18
1 174467002 174467026	2445251	2445252	174467015	13
1 176005643 176005667	2445593	2445594	176005643	0
1 176194601 176194625	2445643	2445688	176194611	10
1 176194604 176194628	2445643	2445688	176194611	7
1 176208987 176209011	2445643	2445712	176208988	1
1 178484627 178484651	2446403	2446405	178484646	19
1 178488535 178488559	2446403	2446411	178488544	9
1 178492504 178492528	2446403	2446420	178492516	12
1 180324923 180324947	2446934	2446943	180324925	2
1 180324923 180324947	2446934	2446943	180324927	4
1 180324923 180324947	2446934	2446943	180324928	5
1 180486804 180486828	2447025	2447027	180486828	24
1 180486807 180486831	2447025	2447027	180486828	21
1 180486809 180486833	2447025	2447027	180486828	19
1 180486812 180486836	2447025	2447027	180486828	16
1 180504538 180504562	2447025	2447029	180504548	10
1 180620787 180620811	2447066	2447072	180620800	13
1 181188831 181188855	2447246	2447273	181188838	7
1 181519287 181519311	2447324	2447339	181519291	4
1 182866786 182866810	2447786	2447800	182866793	7
1 182938716 182938740	2447824	2447837	182938721	5
1 183129938 183129962	2447877	2447932	183129953	15
1 185502852 185502876	2448458	2448462	185502862	10
1 188270242 188270266	2448697	2448698	188270262	20
1 191263636 191263660	2448971	2449010	191263653	17
1 195741675 195741699	2449685	2449687	195741687	12
1 197011620 197011644	2449984	2449985	197011623	3
1 197541827 197541851	2450117	2450120	197541845	18
1 198562164 198562188	2450270	2450271	198562176	12
1 198788302 198788326	2450345	2450363	198788323	21
1 198905658 198905682	2450416	2450444	198905670	12
1 198905661 198905685	2450416	2450444	198905670	9
1 198905658 198905682	2450416	2450444	198905671	13
1 198905661 198905685	2450416	2450444	198905671	10
1 198905658 198905682	2450416	2450444	198905672	14
1 198905661 198905685	2450416	2450444	198905672	11
1 198905658 198905682	2450416	2450444	198905673	15
1 198905661 198905685	2450416	2450444	198905673	12
1 199235155 199235179	2450501	2450539	199235177	22
1 199235156 199235180	2450501	2450539	199235177	21
1 199795244 199795268	2450901	2450905	199795260	16
1 201043718 201043742	2451309	2451373	201043728	10
1 201864239 201864263	2451748	2451749	201864255	16
1 201864248 201864272	2451748	2451749	201864255	7
1 201872242 201872266	2451748	2451751	201872258	16
1 202550562 202550586	2451958	2452021	202550586	24
1 203573050 203573074	2452440	2452443	203573068	18
1 203672493 203672517	2452478	2452512	203672502	9
1 203672495 203672519	2452478	2452512	203672502	7
1 203672497 203672521	2452478	2452512	203672502	5
1 203672498 203672522	2452478	2452512	203672502	4
1 203844781 203844805	2452571	2452582	203844801	20
1 203949027 203949051	2452637	2452639	203949028	1
1 204179433 204179457	2452754	2452788	204179442	9
1 205151719 205151743	2452977	2452989	205151736	17
1 205151735 205151759	2452977	2452989	205151736	1
1 207531413 207531437	2453697	2453698	207531436	23
1 207585202 207585226	2453697	2453716	207585222	20
1 209882806 209882830	2454420	2454428	209882830	24
1 209882807 209882831	2454420	2454428	209882830	23
1 209882815 209882839	2454420	2454428	209882830	15
1 209882818 209882842	2454420	2454428	209882830	12
1 209986916 209986940	2454485	2454487	209986937	21
1 210749161 210749185	2454661	2454696	210749184	23
1 210689096 210689120	2454720	2454721	210689120	24
1 210723399 210723423	2454720	2454747	210723422	23
1 210966575 210966599	2454838	2454839	210966581	6
1 212270727 212270751	2455337	2455342	212270738	11
1 212385796 212385820	2455366	2455368	212385820	24
1 212385803 212385827	2455366	2455368	212385820	17
1 212723396 212723420	2455418	2455506	212723407	11
1 212723401 212723425	2455418	2455506	212723407	6
1 212723403 212723427	2455418	2455506	212723407	4
1 212744275 212744299	2455522	2455525	212744292	17
1 212744285 212744309	2455522	2455525	212744292	7
1 212744435 212744459	2455522	2455526	212744450	15
1 212744450 212744474	2455522	2455526	212744450	0
1 213877075 213877099	2455699	2455712	213877077	2
1 213958685 213958709	2455699	2455749	213958707	22
1 213958696 213958720	2455699	2455749	213958707	11
1 214712006 214712030	2455927	2455928	214712029	23
1 214712027 214712051	2455927	2455928	214712029	2
1 214743549 214743573	2455933	2455934	214743562	13
1 214828230 214828254	2455933	2455955	214828246	16
1 214828232 214828256	2455933	2455955	214828246	14
1 214828234 214828258	2455933	2455955	214828246	12
1 214828235 214828259	2455933	2455955	214828246	11
1 215588649 215588673	2456204	2456205	215588672	23
1 215588668 215588692	2456204	2456205	215588672	4
1 216090366 216090390	2456319	2456320	216090369	3
1 216333892 216333916	2456380	2456381	216333901	9
1 216333897 216333921	2456380	2456381	216333901	4
1 216334023 216334047	2456380	2456382	216334034	11
1 217398143 217398167	2456528	2456545	217398166	23
1 217398145 217398169	2456528	2456545	217398166	21
1 217810501 217810525	2456605	2456618	217810505	4
1 218223293 218223317	2456746	2456764	218223316	23
1 218223312 218223336	2456746	2456764	218223316	4
1 218384189 218384213	2456845	2456848	218384199	10
1 219029018 219029042	2457049	2457050	219029020	2
1 219029018 219029042	2457049	2457050	219029021	3
1 219029018 219029042	2457049	2457050	219029022	4
1 219813256 219813280	2457253	2457254	219813273	17
1 219813269 219813293	2457253	2457254	219813273	4
1 219813256 219813280	2457253	2457254	219813275	19
1 219813269 219813293	2457253	2457254	219813275	6
1 219813256 219813280	2457253	2457254	219813276	20
1 219813269 219813293	2457253	2457254	219813276	7
1 219813276 219813300	2457253	2457254	219813276	0
1 219813256 219813280	2457253	2457254	219813277	21
1 219813269 219813293	2457253	2457254	219813277	8
1 219813276 219813300	2457253	2457254	219813277	1
1 220830151 220830175	2457554	2457556	220830157	6
1 220830151 220830175	2457554	2457556	220830157	6
1 220830151 220830175	2457554	2457556	220830157	6
1 221402400 221402424	2457709	2457710	221402410	10
1 221402400 221402424	2457709	2457710	221402410	10
1 221402400 221402424	2457709	2457710	221402410	10
1 221402400 221402424	2457709	2457710	221402411	11
1 221402400 221402424	2457709	2457710	221402411	11
1 221402400 221402424	2457709	2457710	221402411	11
1 221402400 221402424	2457709	2457710	221402412	12
1 221402400 221402424	2457709	2457710	221402412	12
1 221402400 221402424	2457709	2457710	221402412	12
1 221402400 221402424	2457709	2457710	221402413	13
1 221402400 221402424	2457709	2457710	221402413	13
1 221402400 221402424	2457709	2457710	221402413	13
1 222240930 222240954	2457946	2457952	222240951	21
1 222240932 222240956	2457946	2457952	222240951	19
1 222240934 222240958	2457946	2457952	222240951	17
1 222240936 222240960	2457946	2457952	222240951	15
1 222642353 222642377	2458082	2458088	222642363	10
1 222652424 222652448	2458082	2458098	222652426	2
1 222672661 222672685	2458082	2458117	222672675	14
1 223015180 223015204	2458201	2458233	223015201	21
1 223015192 223015216	2458201	2458233	223015201	9
1 223015200 223015224	2458201	2458233	223015201	1
1 223063976 223064000	2458201	2458249	223063977	1
1 223063976 223064000	2458201	2458249	223063988	12
1 223063982 223064006	2458201	2458249	223063988	6
1 223063987 223064011	2458201	2458249	223063988	1
1 223766998 223767022	2458338	2458381	223767013	15
1 223766999 223767023	2458338	2458381	223767013	14
1 223767007 223767031	2458338	2458381	223767013	6
1 223767013 223767037	2458338	2458381	223767013	0
1 224174804 224174828	2458607	2458609	224174823	19
1 224174805 224174829	2458607	2458609	224174823	18
1 225572578 225572602	2459042	2459167	225572597	19
1 225572582 225572606	2459042	2459167	225572597	15
1 225572636 225572660	2459042	2459167	225572657	21
1 225748181 225748205	2459221	2459229	225748204	23
1 225748182 225748206	2459221	2459229	225748204	22
1 225748183 225748207	2459221	2459229	225748204	21
1 225748184 225748208	2459221	2459229	225748204	20
1 225826761 225826785	2459237	2459252	225826769	8
1 225826769 225826793	2459237	2459252	225826769	0
1 225826761 225826785	2459237	2459252	225826778	17
1 225826769 225826793	2459237	2459252	225826778	9
1 225826769 225826793	2459237	2459252	225826786	17
1 225826769 225826793	2459237	2459252	225826791	22
1 225998335 225998359	2459327	2459328	225998343	8
1 226179332 226179356	2459352	2459368	226179355	23
1 226179344 226179368	2459352	2459368	226179355	11
1 226752771 226752795	2459487	2459539	226752782	11
1 226752762 226752786	2459487	2459539	226752782	20
1 226752765 226752789	2459487	2459539	226752782	17
1 226752768 226752792	2459487	2459539	226752782	14
1 226752771 226752795	2459487	2459539	226752782	11
1 228078057 228078081	2460017	2460037	228078080	23
1 229387838 229387862	2460470	2460472	229387838	0
1 230421550 230421574	2460780	2460781	230421570	20
1 230600989 230601013	2460817	2460834	230601012	23
1 230903942 230903966	2460961	2460967	230903957	15
1 230903949 230903973	2460961	2460967	230903957	8
1 231260022 231260046	2461037	2461095	231260033	11
1 232610486 232610510	2461473	2461492	232610501	15
1 232668050 232668074	2461473	2461515	232668071	21
1 234447281 234447305	2462329	2462330	234447302	21
1 234695262 234695286	2462379	2462400	234695263	1
1 238374893 238374917	2463103	2463126	238374903	10
1 239580024 239580048	2463227	2463354	239580040	16
1 240552084 240552108	2463567	2463643	240552100	16
1 240552090 240552114	2463567	2463643	240552100	10
1 240552093 240552117	2463567	2463643	240552100	7
1 243092560 243092584	2464499	2464545	243092572	12
1 243476318 243476342	2464694	2464699	243476329	11
1 244185816 244185840	2464909	2464964	244185816	0
1 245015596 245015620	2465230	2465250	245015613	17
1 245015598 245015622	2465230	2465250	245015613	15
1 245015599 245015623	2465230	2465250	245015613	14
1 245015600 245015624	2465230	2465250	245015613	13
1 245015803 245015827	2465230	2465251	245015804	1
1 245015840 245015864	2465230	2465251	245015858	18
1 245015840 245015864	2465230	2465251	245015864	24
1 245029220 245029244	2465288	2465290	245029244	24
1 245202305 245202329	2465395	2465406	245202322	17
1 245202307 245202331	2465395	2465406	245202322	15
1 245202319 245202343	2465395	2465406	245202322	3
1 245269414 245269438	2465493	2465503	245269434	20
1 245681872 245681896	2465728	2465731	245681884	12
1 245681872 245681896	2465728	2465731	245681885	13
1 246028679 246028703	2465806	2465809	246028699	20
1 246028698 246028722	2465806	2465809	246028699	1
1 246536817 246536841	2465837	2465851	246536841	24
1 246536820 246536844	2465837	2465851	246536841	21
1 246536822 246536846	2465837	2465851	246536841	19
1 246536835 246536859	2465837	2465851	246536841	6
1 246314323 246314347	2465883	2465887	246314329	6
1 246314325 246314349	2465883	2465887	246314329	4
1 246314327 246314351	2465883	2465887	246314329	2
1 246314328 246314352	2465883	2465887	246314329	1
2 204564 204588	2466101	2466121	204577	13
2 806698 806722	2466398	2466402	806712	14
2 806701 806725	2466398	2466402	806712	11
2 806704 806728	2466398	2466402	806712	8
2 819214 819238	2466398	2466405	819230	16
2 819224 819248	2466398	2466405	819230	6
2 1097099 1097123	2466451	2466483	1097122	23
2 1313568 1313592	2466451	2466528	1313590	22
2 1344950 1344974	2466451	2466538	1344962	12
2 1344950 1344974	2466451	2466538	1344963	13
2 1344950 1344974	2466451	2466538	1344968	18
2 1344993 1345017	2466451	2466538	1344996	3
2 1344994 1345018	2466451	2466538	1344996	2
2 1344993 1345017	2466451	2466538	1345010	17
2 1344994 1345018	2466451	2466538	1345010	16
2 1464902 1464926	2466554	2466598	1464910	8
2 2684490 2684514	2466748	2466751	2684497	7
2 2679464 2679488	2466748	2466759	2679485	21
2 2155677 2155701	2466822	2466866	2155683	6
2 1958022 1958046	2466822	2466914	1958022	0
2 1958017 1958041	2466822	2466914	1958022	5
2 1958022 1958046	2466822	2466914	1958023	1
2 1958017 1958041	2466822	2466914	1958023	6
2 1958022 1958046	2466822	2466914	1958039	17
2 1958017 1958041	2466822	2466914	1958039	22
2 1958043 1958067	2466822	2466914	1958052	9
2 1958055 1958079	2466822	2466914	1958055	0
2 1958043 1958067	2466822	2466914	1958055	12
2 1958055 1958079	2466822	2466914	1958056	1
2 1958043 1958067	2466822	2466914	1958056	13
2 1958055 1958079	2466822	2466914	1958057	2
2 1958043 1958067	2466822	2466914	1958057	14
2 1659085 1659109	2467066	2467097	1659105	20
2 3602174 3602198	2467178	2467193	3602178	4
2 3602890 3602914	2467178	2467194	3602913	23
2 3603037 3603061	2467178	2467195	3603050	13
2 3603037 3603061	2467178	2467195	3603054	17
2 3698669 3698693	2467249	2467270	3698687	18
2 3698689 3698713	2467249	2467270	3698711	22
2 3698700 3698724	2467249	2467270	3698711	11
2 3727021 3727045	2467249	2467290	3727029	8
2 3771884 3771908	2467303	2467315	3771905	21
2 3797283 3797307	2467303	2467327	3797297	14
2 4644591 4644615	2467485	2467486	4644614	23
2 4644607 4644631	2467485	2467486	4644614	7
2 3163435 3163459	2467618	2467619	3163457	22
2 3163451 3163475	2467618	2467619	3163457	6
2 3163435 3163459	2467618	2467619	3163459	24
2 3163451 3163475	2467618	2467619	3163459	8
2 3163451 3163475	2467618	2467619	3163466	15
2 3163466 3163490	2467618	2467619	3163466	0
2 3163451 3163475	2467618	2467619	3163469	18
2 3163466 3163490	2467618	2467619	3163469	3
2 3163969 3163993	2467620	2467621	3163969	0
2 3163969 3163993	2467620	2467621	3163984	15
2 3163969 3163993	2467620	2467621	3163987	18
2 3163969 3163993	2467620	2467621	3163993	24
2 3163990 3164014	2467620	2467621	3163993	3
2 3163990 3164014	2467620	2467621	3163997	7
2 3163990 3164014	2467620	2467621	3163999	9
2 5764706 5764730	2467855	2467992	5764726	20
2 5764709 5764733	2467855	2467992	5764726	17
2 5764711 5764735	2467855	2467992	5764726	15
2 5764712 5764736	2467855	2467992	5764726	14
2 5485190 5485214	2468024	2468027	5485213	23
2 5485202 5485226	2468024	2468027	5485213	11
2 5485190 5485214	2468024	2468027	5485214	24
2 5485202 5485226	2468024	2468027	5485214	12
2 5485202 5485226	2468024	2468027	5485215	13
2 5485202 5485226	2468024	2468027	5485219	17
2 5485202 5485226	2468024	2468027	5485223	21
2 5726721 5726745	2468035	2468039	5726737	16
2 5726736 5726760	2468035	2468039	5726737	1
2 5731190 5731214	2468048	2468049	5731195	5
2 6035442 6035466	2468105	2468131	6035444	2
2 6954127 6954151	2468351	2468370	6954127	0
2 6954127 6954151	2468351	2468370	6954128	1
2 7098164 7098188	2468376	2468428	7098168	4
2 9164939 9164963	2468779	2468780	9164946	7
2 9165029 9165053	2468779	2468781	9165047	18
2 9557276 9557300	2468986	2468987	9557277	1
2 9855381 9855405	2469070	2469078	9855393	12
2 9855386 9855410	2469070	2469078	9855393	7
2 9900970 9900994	2469094	2469095	9900981	11
2 9962439 9962463	2469094	2469126	9962450	11
2 10022349 10022373	2469157	2469176	10022368	19
2 10198606 10198630	7385596	2469283	10198623	17
2 10198618 10198642	7385596	2469283	10198623	5
2 10830153 10830177	2469529	2469554	10830170	17
2 10841117 10841141	2469529	2469568	10841134	17
2 10842124 10842148	2469529	2469572	10842137	13
2 10842128 10842152	2469529	2469572	10842137	9
2 10842131 10842155	2469529	2469572	10842137	6
2 11235673 11235697	2469711	2469737	11235686	13
2 11291621 11291645	2469750	2469751	11291626	5
2 11291624 11291648	2469750	2469751	11291626	2
2 11291626 11291650	2469750	2469751	11291626	0
2 11575057 11575081	2469821	2469822	11575081	24
2 11639629 11639653	2469825	2469851	11639640	11
2 11658396 11658420	2469825	2469869	11658412	16
2 14351931 14351955	2470393	2470419	14351941	10
2 14734145 14734169	2470470	2470510	14734147	2
2 15512193 15512217	2470636	2470643	15512206	13
2 15687743 15687767	2470654	2470698	15687744	1
2 15839268 15839292	2470759	2470760	15839274	6
2 16244015 16244039	2470939	2470940	16244022	7
2 16900195 16900219	2471090	2471094	16900213	18
2 18797126 18797150	2471503	2471512	18797127	1
2 19853781 19853805	2471714	2471779	19853801	20
2 19853789 19853813	2471714	2471779	19853801	12
2 19853794 19853818	2471714	2471779	19853801	7
2 23725863 23725887	2472651	2472753	23725872	9
2 23725866 23725890	2472651	2472753	23725872	6
2 23725869 23725893	2472651	2472753	23725872	3
2 23779720 23779744	2472651	2472823	23779737	17
2 23713737 23713761	2472880	2472883	23713743	6
2 23977426 23977450	2472905	2472907	23977450	24
2 24102147 24102171	2472955	2472991	24102149	2
2 25049074 25049098	2473355	2473361	25049081	7
2 26225584 26225608	2473667	2473668	26225595	11
2 26225586 26225610	2473667	2473668	26225595	9
2 26225587 26225611	2473667	2473668	26225595	8
2 26225589 26225613	2473667	2473668	26225595	6
2 26330627 26330651	2473735	2473740	26330628	1
2 26330628 26330652	2473735	2473740	26330628	0
2 26330627 26330651	2473735	2473740	26330629	2
2 26330628 26330652	2473735	2473740	26330629	1
2 26330627 26330651	2473735	2473740	26330634	7
2 26330628 26330652	2473735	2473740	26330634	6
2 26330627 26330651	2473735	2473740	26330635	8
2 26330628 26330652	2473735	2473740	26330635	7
2 26330627 26330651	2473735	2473740	26330636	9
2 26330628 26330652	2473735	2473740	26330636	8
2 28482081 28482105	2474977	2475001	28482104	23
2 28672244 28672268	2475042	2475108	28672259	15
2 28721550 28721574	2475042	2475115	28721565	15
2 28982865 28982889	2475293	2475297	28982886	21
2 28982882 28982906	2475293	2475297	28982886	4
2 29208120 29208144	2475407	2475419	29208125	5
2 29644760 29644784	2475486	2475511	29644783	23
2 32961274 32961298	2476473	2476482	32961293	19
2 33243536 33243560	2476510	2476576	33243545	9
2 33618097 33618121	2476671	2476719	33618104	7
2 37289565 37289589	2477363	2477364	37289565	0
2 37289612 37289636	2477363	2477364	37289636	24
2 37289612 37289636	2477363	2477364	37289636	24
2 37823022 37823046	2477515	2477530	37823045	23
2 37823038 37823062	2477515	2477530	37823045	7
2 37823038 37823062	2477515	2477530	37823055	17
2 37823038 37823062	2477515	2477530	37823059	21
2 37855454 37855478	2477515	2477531	37855470	16
2 37894291 37894315	2477558	2477566	37894310	19
2 37894293 37894317	2477558	2477566	37894310	17
2 37894295 37894319	2477558	2477566	37894310	15
2 37894302 37894326	2477558	2477566	37894310	8
2 37850190 37850214	2477584	2477585	37850208	18
2 37850272 37850296	2477584	2477585	37850279	7
2 37937480 37937504	2477598	2477615	37937494	14
2 38006325 38006349	2477598	2477643	38006345	20
2 38006326 38006350	2477598	2477643	38006345	19
2 38006327 38006351	2477598	2477643	38006345	18
2 38006328 38006352	2477598	2477643	38006345	17
2 38129342 38129366	2477598	2477699	38129358	16
2 38129353 38129377	2477598	2477699	38129358	5
2 38240114 38240138	2477731	2477745	38240119	5
2 39534484 39534508	2478192	2478201	39534490	6
2 39534485 39534509	2478192	2478201	39534490	5
2 39534486 39534510	2478192	2478201	39534490	4
2 40453897 40453921	2478397	2478400	40453911	14
2 40453904 40453928	2478397	2478400	40453911	7
2 40453911 40453935	2478397	2478400	40453911	0
2 41238137 41238161	2478473	2478482	41238157	20
2 41238140 41238164	2478473	2478482	41238157	17
2 42167509 42167533	2478682	2478723	42167518	9
2 42167514 42167538	2478682	2478723	42167518	4
2 42167518 42167542	2478682	2478723	42167518	0
2 42340743 42340767	2478858	2478859	42340767	24
2 42340768 42340792	2478858	2478859	42340774	6
2 42845334 42845358	2478928	2479023	42845350	16
2 42845349 42845373	2478928	2479023	42845350	1
2 42845342 42845366	2478928	2479023	42845350	8
2 44285199 44285223	2479640	2479650	44285223	24
2 44399255 44399279	2479698	2479728	44399262	7
2 44399255 44399279	2479698	2479728	44399266	11
2 44399255 44399279	2479698	2479728	44399267	12
2 44399255 44399279	2479698	2479728	44399270	15
2 46460276 46460300	2480383	2480446	46460278	2
2 46460276 46460300	2480383	2480446	46460279	3
2 46460276 46460300	2480383	2480446	46460280	4
2 46460276 46460300	2480383	2480446	46460289	13
2 46894922 46894946	2480673	2480674	46894931	9
2 47964046 47964070	2481195	2481198	47964068	22
2 47964048 47964072	2481195	2481198	47964068	20
2 47964055 47964079	2481195	2481198	47964068	13
2 47964058 47964082	2481195	2481198	47964068	10
2 48535352 48535376	2481308	2481318	48535372	20
2 49530992 49531016	2481670	2481680	49531005	13
2 49530993 49531017	2481670	2481680	49531005	12
2 49530995 49531019	2481670	2481680	49531005	10
2 49530996 49531020	2481670	2481680	49531005	9
2 53103059 53103083	2482112	2482116	53103060	1
2 54268060 54268084	2482316	2482377	54268066	6
2 55580623 55580647	2483012	2483013	55580644	21
2 55580626 55580650	2483012	2483013	55580644	18
2 58997140 58997164	2483575	2483603	58997164	24
2 58997155 58997179	2483575	2483603	58997164	9
2 60346433 60346457	2484049	2484052	60346453	20
2 60346449 60346473	2484049	2484052	60346453	4
2 60962313 60962337	2484358	2484359	60962333	20
2 60962311 60962335	2484358	2484359	60962333	22
2 61204683 61204707	2484457	2484507	61204691	8
2 61204683 61204707	2484457	2484507	61204692	9
2 61204683 61204707	2484457	2484507	61204693	10
2 62081442 62081466	2484752	2484775	62081444	2
2 62047086 62047110	2484836	2484837	62047105	19
2 62047097 62047121	2484836	2484837	62047105	8
2 62310027 62310051	2484864	2484865	62310048	21
2 62506952 62506976	2484905	2484908	62506973	21
2 62506971 62506995	2484905	2484908	62506973	2
2 62651862 62651886	2484965	2484967	62651867	5
2 63131497 63131521	2485112	2485119	63131503	6
2 63131503 63131527	2485112	2485119	63131503	0
2 63131502 63131526	2485112	2485119	63131503	1
2 63140808 63140832	2485112	2485143	63140832	24
2 63140832 63140856	2485112	2485143	63140832	0
2 65166705 65166729	2485688	2485736	65166713	8
2 65166705 65166729	2485688	2485736	65166714	9
2 65166705 65166729	2485688	2485736	65166715	10
2 65166705 65166729	2485688	2485736	65166720	15
2 66592904 66592928	2486178	2486243	66592916	12
2 66592893 66592917	2486178	2486243	66592916	23
2 67837202 67837226	2486635	2486639	67837210	8
2 69153671 69153695	2487082	2487099	69153695	24
2 69153675 69153699	2487082	2487099	69153695	20
2 69167310 69167334	2487082	2487110	69167313	3
2 69200002 69200026	2487082	2487129	69200024	22
2 69200018 69200042	2487082	2487129	69200024	6
2 69930298 69930322	2487478	2487503	69930306	8
2 69930303 69930327	2487478	2487503	69930306	3
2 69985178 69985202	2487527	2487539	69985178	0
2 71016553 71016577	2487918	2487921	71016559	6
2 71164735 71164759	2488038	2488072	71164749	14
2 73307598 73307622	2488680	2488724	73307598	0
2 74228781 74228805	2489147	2489148	74228782	1
2 74228781 74228805	2489147	2489148	74228783	2
2 74229842 74229866	2489147	2489154	74229847	5
2 74635062 74635086	2489440	2489445	74635085	23
2 75241213 75241237	2489694	2489696	75241215	2
2 76169546 76169570	2489920	2489921	76169559	13
2 76169554 76169578	2489920	2489921	76169559	5
2 77631269 77631293	2490167	2490169	77631291	22
2 78192623 78192647	2490215	2490222	78192624	1
2 79106646 79106670	2490299	2490304	79106654	8
2 79454582 79454606	2490351	2490383	79454590	8
2 82937693 82937717	2490850	2490862	82937703	10
2 82937694 82937718	2490850	2490862	82937703	9
2 84372371 84372395	2491046	2491051	84372395	24
2 84372376 84372400	2491046	2491051	84372395	19
2 84597187 84597211	2491089	2491093	84597201	14
2 84598648 84598672	2491089	2491095	84598662	14
2 84598649 84598673	2491089	2491095	84598662	13
2 84790062 84790086	2491199	2491205	84790083	21
2 84932712 84932736	2491255	2491257	84932723	11
2 84933018 84933042	2491255	2491258	84933041	23
2 84933038 84933062	2491255	2491258	84933041	3
2 85215346 85215370	2491386	2491401	85215363	17
2 85215349 85215373	2491386	2491401	85215363	14
2 85215351 85215375	2491386	2491401	85215363	12
2 85215353 85215377	2491386	2491401	85215363	10
2 86572019 86572043	2492064	2492132	86572030	11
2 86906466 86906490	2492245	2492248	86906475	9
2 86906470 86906494	2492245	2492248	86906475	5
2 86906472 86906496	2492245	2492248	86906475	3
2 86906474 86906498	2492245	2492248	86906475	1
2 87837224 87837248	2492659	2492677	87837235	11
2 88853384 88853408	2492968	2492974	88853396	12
2 88853420 88853444	2492968	2492974	88853444	24
2 88853435 88853459	2492968	2492974	88853444	9
2 88853435 88853459	2492968	2492974	88853455	20
2 88853453 88853477	2492968	2492974	88853455	2
2 88853453 88853477	2492968	2492974	88853469	16
2 88853845 88853869	2492968	2492976	88853862	17
2 88853860 88853884	2492968	2492976	88853862	2
2 88853845 88853869	2492968	2492976	88853864	19
2 88853860 88853884	2492968	2492976	88853864	4
2 88857136 88857160	2492968	2492980	88857138	2
2 88857136 88857160	2492968	2492980	88857147	11
2 88857144 88857168	2492968	2492980	88857147	3
2 88857150 88857174	2492968	2492980	88857174	24
2 88857154 88857178	2492968	2492980	88857174	20
2 88881826 88881850	2492968	2492997	88881840	14
2 88881838 88881862	2492968	2492997	88881840	2
2 88881868 88881892	2492968	2492998	88881879	11
2 88881871 88881895	2492968	2492998	88881879	8
2 88883434 88883458	2492968	2493000	88883434	0
2 88885047 88885071	2492968	2493002	88885068	21
2 88886220 88886244	2492968	2493007	88886242	22
2 89752750 89752774	2493325	2493330	89752751	1
2 91298657 91298681	2493434	2493442	91298681	24
2 91298669 91298693	2493434	2493442	91298681	12
2 91298677 91298701	2493434	2493442	91298681	4
2 91327604 91327628	2493551	2493563	91327607	3
2 91332927 91332951	2493551	2493570	91332934	7
2 91332930 91332954	2493551	2493570	91332934	4
2 91392469 91392493	2493551	2493583	91392478	9
2 91394830 91394854	2493551	2493586	91394852	22
2 91394832 91394856	2493551	2493586	91394852	20
2 91394834 91394858	2493551	2493586	91394852	18
2 91395914 91395938	2493551	2493593	91395922	8
2 91395915 91395939	2493551	2493593	91395922	7
2 91395917 91395941	2493551	2493593	91395922	5
2 91395919 91395943	2493551	2493593	91395922	3
2 91396158 91396182	2493551	2493597	91396174	16
2 91551675 91551699	2493686	2493687	91551682	7
2 91551675 91551699	2493686	2493687	91551687	12
2 91551685 91551709	2493686	2493687	91551687	2
2 94891767 94891791	2493736	2493742	94891783	16
2 94900965 94900989	2493746	2493747	94900967	2
2 94901511 94901535	2493746	2493748	94901517	6
2 94901511 94901535	2493746	2493748	94901517	6
2 94901511 94901535	2493746	2493748	94901534	23
2 94901511 94901535	2493746	2493748	94901534	23
2 94901571 94901595	2493746	2493749	94901584	13
2 94901636 94901660	2493746	2493749	94901649	13
2 94901636 94901660	2493746	2493749	94901656	20
2 94901886 94901910	2493746	2493750	94901907	21
2 94901888 94901912	2493746	2493750	94901907	19
2 94901893 94901917	2493746	2493750	94901907	14
2 94902342 94902366	2493746	2493753	94902344	2
2 94902352 94902376	2493746	2493753	94902373	21
2 94902358 94902382	2493746	2493753	94902373	15
2 94902361 94902385	2493746	2493753	94902373	12
2 94902665 94902689	2493746	2493754	94902668	3
2 94902668 94902692	2493746	2493754	94902668	0
2 94904260 94904284	2493746	2493758	94904281	21
2 94904971 94904995	2493746	2493759	94904974	3
2 94905163 94905187	2493746	2493760	94905169	6
2 94905186 94905210	2493746	2493760	94905197	11
2 94905969 94905993	2493746	2493761	94905992	23
2 95310814 95310838	2493943	2493961	95310826	12
2 96303153 96303177	2494447	2494465	96303176	23
2 99680022 99680046	2496024	2496032	99680036	14
2 102148074 102148098	2496962	2497002	102148083	9
2 102170974 102170998	2497028	2497033	102170975	1
2 102291035 102291059	2497082	2497075	102291047	12
2 104488960 104488984	2497653	2497659	104488979	19
2 106372535 106372559	2498382	2498407	106372551	16
2 108241887 108241911	2498827	2498849	108241901	14
2 108260522 108260546	2498901	2498903	108260522	0
2 108487837 108487861	2498977	2499022	108487839	2
2 108767708 108767732	2499158	2499209	108767728	20
2 108866827 108866851	2499299	2499300	108866841	14
2 108866827 108866851	2499299	2499300	108866844	17
2 109628745 109628769	2499486	2499487	109628763	18
2 111279333 111279357	2500165	2500193	111279346	13
2 111604211 111604235	2500275	2500292	111604225	14
2 111639855 111639879	2500275	2500308	111639855	0
2 111858520 111858544	2500361	2500362	111858543	23
2 112188718 112188742	2500476	2500483	112188741	23
2 112188718 112188742	2500476	2500483	112188742	24
2 112188742 112188766	2500476	2500483	112188742	0
2 112188742 112188766	2500476	2500483	112188743	1
2 112188742 112188766	2500476	2500483	112188744	2
2 112763742 112763766	2500777	2500778	112763763	21
2 112763831 112763855	2500777	2500778	112763835	4
2 112763831 112763855	2500777	2500778	112763842	11
2 112763831 112763855	2500777	2500778	112763845	14
2 112763927 112763951	2500777	2500778	112763935	8
2 112763927 112763951	2500777	2500778	112763937	10
2 112763927 112763951	2500777	2500778	112763938	11
2 113120793 113120817	2500919	2500927	113120802	9
2 113904889 113904913	2501411	2501415	113904910	21
2 113904895 113904919	2501411	2501415	113904910	15
2 114102180 114102204	2501618	2501622	114102186	6
2 118298290 118298314	2502300	2502319	118298294	4
2 118298688 118298712	2502300	2502320	118298697	9
2 118333966 118333990	2502375	2502381	118333986	20
2 118333971 118333995	2502375	2502381	118333986	15
2 118570574 118570598	2502424	2502430	118570587	13
2 118570574 118570598	2502424	2502430	118570589	15
2 118648939 118648963	2502462	2502463	118648960	21
2 118648943 118648967	2502462	2502463	118648960	17
2 118648953 118648977	2502462	2502463	118648960	7
2 119731626 119731650	2502762	2502793	119731634	8
2 119911111 119911135	2502842	2502854	119911117	6
2 119911111 119911135	2502842	2502854	119911118	7
2 119911111 119911135	2502842	2502854	119911123	12
2 119922382 119922406	2502867	2502868	119922388	6
2 120456944 120456968	2503098	2503100	120456968	24
2 120456959 120456983	2503098	2503100	120456968	9
2 120825540 120825564	2503257	2503275	120825561	21
2 120825556 120825580	2503257	2503275	120825561	5
2 121181570 121181594	2503368	2503369	121181577	7
2 121181572 121181596	2503368	2503369	121181577	5
2 121181573 121181597	2503368	2503369	121181577	4
2 121181575 121181599	2503368	2503369	121181577	2
2 121186558 121186582	2503372	2503373	121186570	12
2 124499384 124499408	2503929	2503931	124499402	18
2 125539133 125539157	2504135	2504150	125539134	1
2 127373282 127373306	2504411	2504418	127373304	22
2 128079979 128080003	2504645	2504686	128080000	21
2 128079988 128080012	2504645	2504686	128080000	12
2 128079991 128080015	2504645	2504686	128080000	9
2 128111652 128111676	2504645	2504736	128111667	15
2 128174809 128174833	2504766	2504767	128174818	9
2 128315896 128315920	2504806	2504815	128315915	19
2 128571533 128571557	2504883	2504890	128571545	12
2 128571534 128571558	2504883	2504890	128571545	11
2 128612820 128612844	2504883	2504912	128612829	9
2 128612825 128612849	2504883	2504912	128612829	4
2 128677461 128677485	2504883	2504971	128677478	17
2 128995796 128995820	2505061	2505065	128995815	19
2 128995812 128995836	2505061	2505065	128995815	3
2 129914244 129914268	2505181	2505198	129914268	24
2 130703692 130703716	2505419	2505422	130703703	11
2 130703696 130703720	2505419	2505422	130703703	7
2 130703698 130703722	2505419	2505422	130703703	5
2 130703700 130703724	2505419	2505422	130703703	3
2 130703699 130703723	2505419	2505422	130703703	4
2 130703692 130703716	2505419	2505422	130703709	17
2 130703696 130703720	2505419	2505422	130703709	13
2 130703698 130703722	2505419	2505422	130703709	11
2 130703700 130703724	2505419	2505422	130703709	9
2 130703699 130703723	2505419	2505422	130703709	10
2 130754146 130754170	2505419	2505476	130754147	1
2 130754146 130754170	2505419	2505476	130754148	2
2 130830497 130830521	2505529	2505533	130830512	15
2 130847539 130847563	2505529	2505568	130847550	11
2 130847540 130847564	2505529	2505568	130847550	10
2 131239485 131239509	2505793	2505799	131239493	8
2 132726445 132726469	2506463	2506465	132726446	1
2 132726445 132726469	2506463	2506465	132726452	7
2 132726445 132726469	2506463	2506465	132726464	19
2 132726523 132726547	2506463	2506465	132726526	3
2 132726523 132726547	2506463	2506465	132726547	24
2 132726552 132726576	2506463	2506465	132726553	1
2 132726614 132726638	2506463	2506466	132726614	0
2 132726614 132726638	2506463	2506466	132726623	9
2 132726657 132726681	2506463	2506466	132726657	0
2 132726657 132726681	2506463	2506466	132726662	5
2 132726657 132726681	2506463	2506466	132726669	12
2 132726657 132726681	2506463	2506466	132726670	13
2 132726677 132726701	2506463	2506466	132726701	24
2 132726696 132726720	2506463	2506466	132726701	5
2 132726696 132726720	2506463	2506466	132726704	8
2 132726696 132726720	2506463	2506466	132726710	14
2 132726696 132726720	2506463	2506466	132726712	16
2 132730437 132730461	2506476	2506477	132730444	7
2 132730437 132730461	2506476	2506477	132730458	21
2 132730584 132730608	2506476	2506477	132730585	1
2 132730584 132730608	2506476	2506477	132730586	2
2 132730584 132730608	2506476	2506477	132730587	3
2 132730584 132730608	2506476	2506477	132730588	4
2 132730584 132730608	2506476	2506477	132730592	8
2 132730584 132730608	2506476	2506477	132730599	15
2 132730584 132730608	2506476	2506477	132730605	21
2 132730807 132730831	2506476	2506477	132730807	0
2 132730807 132730831	2506476	2506477	132730808	1
2 132730807 132730831	2506476	2506477	132730814	7
2 132730807 132730831	2506476	2506477	132730830	23
2 132730807 132730831	2506476	2506477	132730831	24
2 132731103 132731127	2506478	2506479	132731110	7
2 132731104 132731128	2506478	2506479	132731110	6
2 132731103 132731127	2506478	2506479	132731127	24
2 132731104 132731128	2506478	2506479	132731127	23
2 132731126 132731150	2506478	2506479	132731127	1
2 132731126 132731150	2506478	2506479	132731131	5
2 132731126 132731150	2506478	2506479	132731148	22
2 132731147 132731171	2506478	2506479	132731148	1
2 132739496 132739520	2506487	2506488	132739514	18
2 132739507 132739531	2506487	2506488	132739514	7
2 132739509 132739533	2506487	2506488	132739514	5
2 132739511 132739535	2506487	2506488	132739514	3
2 132739507 132739531	2506487	2506488	132739525	18
2 132739509 132739533	2506487	2506488	132739525	16
2 132739511 132739535	2506487	2506488	132739525	14
2 132779054 132779078	2506524	2506525	132779071	17
2 132779054 132779078	2506524	2506525	132779072	18
2 132795914 132795938	2506524	2506534	132795917	3
2 132826868 132826892	2506562	2506563	132826878	10
2 132826872 132826896	2506562	2506563	132826878	6
2 132826876 132826900	2506562	2506563	132826878	2
2 134274700 134274724	2506827	2506828	134274717	17
2 134275147 134275171	2506830	2506831	134275160	13
2 134910962 134910986	2506903	2507037	134910965	3
2 137239629 137239653	2507744	2507746	137239642	13
2 137239650 137239674	2507744	2507746	137239666	16
2 137239652 137239676	2507744	2507746	137239666	14
2 143566983 143567007	2508603	2508604	143566999	16
2 143566985 143567009	2508603	2508604	143566999	14
2 144205554 144205578	2508611	2508752	144205571	17
2 144213325 144213349	2508611	2508756	144213336	11
2 145250934 145250958	2509023	2509038	145250935	1
2 145310818 145310842	2509023	2509050	145310840	22
2 146203732 146203756	2509237	2509240	146203741	9
2 146203732 146203756	2509237	2509240	146203742	10
2 149333433 149333457	2509895	2509897	149333443	10
2 151580537 151580561	2510390	2510394	151580540	3
2 153876946 153876970	2510974	2510987	153876961	15
2 153876974 153876998	2510974	2510987	153876975	1
2 153986665 153986689	2511002	2511010	153986666	1
2 155017947 155017971	2511045	2511113	155017959	12
2 156128297 156128321	2511250	2511252	156128300	3
2 157178365 157178389	2511432	2511502	157178374	9
2 157870514 157870538	2511603	2511629	157870524	10
2 157870522 157870546	2511603	2511629	157870524	2
2 159190061 159190085	2511820	2511908	159190062	1
2 159419180 159419204	2512012	2512032	159419189	9
2 159419185 159419209	2512012	2512032	159419189	4
2 159568626 159568650	2512196	2512201	159568641	15
2 160312744 160312768	2512330	2512352	160312760	16
2 160329576 160329600	2512330	2512365	160329599	23
2 161936041 161936065	2512701	2512721	161936059	18
2 168511047 168511071	2513985	2513997	168511066	19
2 169629748 169629772	2514304	2514308	169629772	24
2 170332644 170332668	2514516	2514542	170332648	4
2 170332645 170332669	2514516	2514542	170332648	3
2 170332647 170332671	2514516	2514542	170332648	1
2 170332645 170332669	2514516	2514542	170332648	3
2 170314736 170314760	2514559	2514560	170314742	6
2 170314738 170314762	2514559	2514560	170314742	4
2 171218055 171218079	2514745	2514890	171218072	17
2 171278387 171278411	2514908	2514911	171278397	10
2 171278393 171278417	2514908	2514911	171278397	4
2 171532900 171532924	2515050	2515098	171532911	11
2 171532900 171532924	2515050	2515098	171532914	14
2 172861032 172861056	2515606	2515609	172861046	14
2 173187575 173187599	2515774	2515775	173187591	16
2 173308829 173308853	2515783	2515784	173308849	20
2 173308833 173308857	2515783	2515784	173308849	16
2 173308840 173308864	2515783	2515784	173308849	9
2 173338725 173338749	2515783	2515789	173338728	3
2 173420497 173420521	2515783	2515821	173420507	10
2 173420505 173420529	2515783	2515821	173420507	2
2 173794508 173794532	2515933	2515989	173794531	23
2 173794509 173794533	2515933	2515989	173794531	22
2 173794523 173794547	2515933	2515989	173794531	8
2 173794527 173794551	2515933	2515989	173794531	4
2 173798108 173798132	2515933	2515994	173798112	4
2 174026339 174026363	2516079	2516081	174026363	24
2 175000845 175000869	2516332	2516356	175000845	0
2 176153809 176153833	2516653	2516660	176153829	20
2 176153816 176153840	2516653	2516660	176153829	13
2 176712825 176712849	2516898	2516905	176712829	4
2 176737065 176737089	2516953	2516954	176737087	22
2 177192180 177192204	2517098	2517118	177192182	2
2 179009215 179009239	2517665	2517683	179009225	10
2 179027909 179027933	2517698	2517707	179027923	14
2 179027910 179027934	2517698	2517707	179027923	13
2 179027911 179027935	2517698	2517707	179027923	12
2 179027912 179027936	2517698	2517707	179027923	11
2 179053417 179053441	2517737	2517738	179053429	12
2 181684972 181684996	2518223	2518226	181684989	17
2 181684976 181685000	2518223	2518226	181684989	13
2 181684979 181685003	2518223	2518226	181684989	10
2 182048893 182048917	2518272	2518299	182048902	9
2 183350776 183350800	2518583	2518643	183350784	8
2 183703972 183703996	2518743	2518752	183703974	2
2 183703974 183703998	2518743	2518752	183703974	0
2 183734109 183734133	2518743	2518769	183734120	11
2 183734115 183734139	2518743	2518769	183734120	5
2 183734109 183734133	2518743	2518769	183734121	12
2 183734115 183734139	2518743	2518769	183734121	6
2 187338662 187338686	2519294	2519322	187338662	0
2 187338662 187338686	2519294	2519322	187338666	4
2 187837889 187837913	2519377	2519380	187837906	17
2 187837901 187837925	2519377	2519380	187837906	5
2 187837903 187837927	2519377	2519380	187837906	3
2 187837904 187837928	2519377	2519380	187837906	2
2 187837901 187837925	2519377	2519380	187837914	13
2 187837903 187837927	2519377	2519380	187837914	11
2 187837904 187837928	2519377	2519380	187837914	10
2 190035471 190035495	2519756	2519789	190035477	6
2 191453802 191453826	2520291	2520292	191453814	12
2 191453813 191453837	2520291	2520292	191453814	1
2 197051803 197051827	2521206	2521208	197051826	23
2 198280157 198280181	2521556	2521562	198280178	21
2 200031675 200031699	2521865	2521867	200031697	22
2 200232978 200233002	2521936	2521940	200232989	11
2 200232985 200233009	2521936	2521940	200232989	4
2 200879362 200879386	2522094	2522099	200879374	12
2 201806374 201806398	2522728	2522729	201806384	10
2 203086759 203086783	2523213	2523237	203086760	1
2 203514950 203514974	2523419	2523440	203514969	19
2 203514951 203514975	2523419	2523440	203514969	18
2 203558239 203558263	2523419	2523462	203558256	17
2 203699026 203699050	2523478	2523527	203699034	8
2 204947297 204947321	2523980	2523983	204947306	9
2 205280222 205280246	2524016	2524063	205280240	18
2 205280223 205280247	2524016	2524063	205280240	17
2 206137560 206137584	2524016	2524247	206137567	7
2 207192998 207193022	2524653	2524720	207193019	21
2 207221933 207221957	2524730	2524742	207221942	9
2 207361880 207361904	2524743	2524771	207361898	18
2 207361882 207361906	2524743	2524771	207361898	16
2 207361887 207361911	2524743	2524771	207361898	11
2 207361889 207361913	2524743	2524771	207361898	9
2 207839879 207839903	2524952	2524968	207839884	5
2 208254620 208254644	2525150	2525155	208254635	15
2 208254623 208254647	2525150	2525155	208254635	12
2 208254625 208254649	2525150	2525155	208254635	10
2 208254627 208254651	2525150	2525155	208254635	8
2 208327292 208327316	2525182	2525199	208327312	20
2 209401662 209401686	2525408	2525412	209401673	11
2 209401662 209401686	2525408	2525412	209401680	18
2 209401662 209401686	2525408	2525412	209401681	19
2 211185122 211185146	2525989	2526042	211185142	20
2 211185139 211185163	2525989	2526042	211185142	3
2 215382618 215382642	2526657	2526659	215382621	3
2 215382618 215382642	2526657	2526659	215382621	3
2 216492730 216492754	2526927	2526928	216492752	22
2 216790122 216790146	2526980	2527064	216790130	8
2 217073459 217073483	2527196	2527205	217073483	24
2 218827053 218827077	2527606	2527647	218827075	22
2 219756548 219756572	2528275	2528302	219756559	11
2 219757305 219757329	2528275	2528304	219757327	22
2 219757309 219757333	2528275	2528304	219757327	18
2 219757313 219757337	2528275	2528304	219757327	14
2 219757317 219757341	2528275	2528304	219757327	10
2 221023730 221023754	2528898	2528940	221023730	0
2 220738568 220738592	2528969	2528971	220738587	19
2 223261383 223261407	2529486	2529490	223261393	10
2 223517482 223517506	2529546	2529597	223517492	10
2 226225141 226225165	2530054	2530122	226225142	1
2 227569986 227570010	2530330	2530389	227569995	9
2 227798517 227798541	2530425	2530437	227798526	9
2 227798524 227798548	2530425	2530437	227798526	2
2 228052565 228052589	2530599	2530604	228052589	24
2 228052576 228052600	2530599	2530604	228052589	13
2 228301538 228301562	2530694	2530697	228301560	22
2 228301541 228301565	2530694	2530697	228301560	19
2 228301548 228301572	2530694	2530697	228301560	12
2 230974478 230974502	2531310	2531351	230974496	18
2 231116098 231116122	2531377	2531481	231116107	9
2 232368974 232368998	2532064	2532080	232368991	17
2 233115842 233115866	2532399	2532408	233115850	8
2 233115847 233115871	2532399	2532408	233115850	3
2 233119147 233119171	2532399	2532418	233119166	19
2 233120752 233120776	2532399	2532419	233120772	20
2 233433067 233433091	2532510	2532618	233433079	12
2 233698039 233698063	2532699	2532727	233698062	23
2 233698054 233698078	2532699	2532727	233698062	8
2 233817847 233817871	2532699	2532783	233817861	14
2 233817904 233817928	2532699	2532783	233817912	8
2 233894015 233894039	2532852	2532863	233894034	19
2 234655794 234655818	2533312	2533313	234655818	24
2 235021184 235021208	2533382	2533385	235021188	4
2 235814612 235814636	2533612	2533615	235814623	11
2 236362217 236362241	2533670	2533757	236362234	17
2 236396031 236396055	2533670	2533776	236396036	5
2 237274465 237274489	2534035	2534036	237274474	9
2 238056724 238056748	2534252	2534255	238056739	15
2 238134801 238134825	2534252	2534319	238134818	17
2 238135631 238135655	2534252	2534320	238135649	18
2 238186611 238186635	2534336	2534341	238186618	7
2 238206522 238206546	2534354	2534358	238206531	9
2 238345437 238345461	2534456	2534462	238345460	23
2 238345438 238345462	2534456	2534462	238345460	22
2 238431271 238431295	2534509	2534510	238431286	15
2 238589977 238590001	2534564	2534586	238589979	2
2 238589977 238590001	2534564	2534586	238589987	10
2 238589982 238590006	2534564	2534586	238589987	5
2 238589987 238590011	2534564	2534586	238589987	0
2 238671941 238671965	2534615	2534659	238671961	20
2 238671942 238671966	2534615	2534659	238671961	19
2 238671943 238671967	2534615	2534659	238671961	18
2 238671944 238671968	2534615	2534659	238671961	17
2 238809412 238809436	2534783	2534785	238809433	21
2 239683258 239683282	2535088	2535089	239683263	5
2 239732230 239732254	2535151	2535167	239732242	12
2 239947030 239947054	2535423	2535431	239947036	6
2 239978524 239978548	2535460	2535461	239978540	16
2 240251262 240251286	2535565	2535566	240251265	3
2 240668435 240668459	2535707	2535711	240668457	22
2 240668440 240668464	2535707	2535711	240668457	17
2 240772508 240772532	2535723	2535729	240772518	10
2 240803088 240803112	2535730	2535735	240803098	10
2 240938964 240938988	2535750	2535756	240938980	16
2 240938979 240939003	2535750	2535756	240938980	1
2 241024645 241024669	2535761	2535773	241024659	14
2 241051905 241051929	2535761	2535797	241051905	0
2 241219629 241219653	2535859	2535919	241219650	21
2 241300540 241300564	2535952	2535966	241300548	8
2 241581268 241581292	2536000	2536070	241581269	1
2 241682772 241682796	2536071	2536166	241682776	4
2 241905825 241905849	2536298	2536312	241905837	12
2 241905820 241905844	2536298	2536312	241905837	17
2 241905835 241905859	2536298	2536312	241905837	2
2 242140777 242140801	2536625	2536628	242140782	5
2 242337340 242337364	2536800	2536825	242337345	5
2 242337342 242337366	2536800	2536825	242337345	3
2 242337344 242337368	2536800	2536825	242337345	1
2 242562258 242562282	2536933	2536936	242562269	11
2 242562258 242562282	2536933	2536936	242562269	11
2 242577634 242577658	2536959	2536961	242577648	14
2 242597227 242597251	2536980	2536981	242597246	19
2 416458 416482	2537200	2537228	416479	21
2 416531 416555	2537200	2537228	416535	4
2 416533 416557	2537200	2537228	416535	2
2 416535 416559	2537200	2537228	416535	0
2 416531 416555	2537200	2537228	416536	5
2 416533 416557	2537200	2537228	416536	3
2 416535 416559	2537200	2537228	416536	1
2 666471 666495	2537290	2537323	666481	10
2 666471 666495	2537290	2537323	666482	11
2 721024 721048	2537362	2537364	721024	0
2 906902 906926	2537410	2537434	906925	23
2 906917 906941	2537410	2537434	906925	8
2 916065 916089	2537410	2537437	916073	8
2 2183557 2183581	2537844	2537846	2183574	17
2 2183555 2183579	2537844	2537846	2183574	19
2 1714160 1714184	2537965	2537971	1714171	11
2 1714158 1714182	2537965	2537971	1714171	13
2 1714156 1714180	2537965	2537971	1714171	15
2 1714154 1714178	2537965	2537971	1714171	17
2 3945089 3945113	2538219	2538220	3945096	7
2 3956964 3956988	2538242	2538243	3956982	18
2 3956967 3956991	2538242	2538243	3956982	15
2 3957031 3957055	2538242	2538243	3957035	4
2 3985421 3985445	2538246	2538249	3985439	18
2 3993701 3993725	2538246	2538252	3993725	24
2 6256820 6256844	2538924	2538939	6256825	5
2 6256813 6256837	2538924	2538939	6256825	12
2 6341217 6341241	2538924	2538951	6341234	17
2 6341232 6341256	2538924	2538951	6341234	2
2 6786828 6786852	2538924	2539004	6786831	3
2 6789480 6789504	2538924	2539007	6789491	11
2 6789480 6789504	2538924	2539007	6789492	12
2 6825580 6825604	2538924	2539023	6825599	19
2 6825642 6825666	2538924	2539023	6825654	12
2 6825997 6826021	2538924	2539024	6826017	20
2 6826011 6826035	2538924	2539024	6826017	6
2 6825997 6826021	2538924	2539024	6826019	22
2 6826011 6826035	2538924	2539024	6826019	8
2 6423624 6423648	2539036	2539039	6423636	12
2 6979958 6979982	2539148	2539157	6979966	8
2 6971838 6971862	2539148	2539186	6971849	11
2 6971843 6971867	2539148	2539186	6971849	6
2 7436480 7436504	2539278	2539294	7436483	3
2 7905924 7905948	2539337	2539352	7905939	15
2 9463647 9463671	2539765	2539770	9463659	12
2 10860076 10860100	2540317	2540348	10860095	19
2 10931999 10932023	2540367	2540372	10932023	24
2 11186964 11186988	2540464	2540475	11186976	12
2 11186966 11186990	2540464	2540475	11186976	10
2 11186968 11186992	2540464	2540475	11186976	8
2 11186970 11186994	2540464	2540475	11186976	6
2 11186966 11186990	2540464	2540475	11186990	24
2 11186968 11186992	2540464	2540475	11186990	22
[truncated: 47,589 more rows]
