# Supplementary material for: Comprehensive Survey of SNPs in the Affymetrix Exon Array Using the 1000 Genomes Dataset
Source: PLoS One. 2010 Feb 23;5(2):e9366. doi: 10.1371/journal.pone.0009366 (PMC2826392; doi:10.1371/journal.pone.0009366)
Supplement: Table S11 — Probe-level information of probesets containing novel SNPs (YRI). (2.42 MB TXT) [file pone.0009366.s012.txt]

concat(a.chrom, " " , c.start, " ", c.end)	trcid	probesetid	position	a.position - c.start
1 1072079 1072103	2315530	2315531	1072095	16
1 1121774 1121798	2315554	2315611	1121775	1
1 1121775 1121799	2315554	2315611	1121775	0
1 1124903 1124927	2315554	2315620	1124920	17
1 1124904 1124928	2315554	2315620	1124920	16
1 1124905 1124929	2315554	2315620	1124920	15
1 1205798 1205822	2315674	2315683	1205812	14
1 1205814 1205838	2315674	2315683	1205823	9
1 1206399 1206423	2315674	2315685	1206415	16
1 1452997 1453021	2315951	2316046	1453020	23
1 1476896 1476920	2316069	2316072	1476906	10
1 2034829 2034853	2316245	2316261	2034850	21
1 2325711 2325735	2316558	2316589	2325731	20
1 2347315 2347339	2316605	2316606	2347337	22
1 2405720 2405744	2316605	2316679	2405743	23
1 2405721 2405745	2316605	2316679	2405743	22
1 2405722 2405746	2316605	2316679	2405743	21
1 2509652 2509676	2316746	2316760	2509670	18
1 2509664 2509688	2316746	2316760	2509670	6
1 2853698 2853722	2316864	2316880	2853706	8
1 2853700 2853724	2316864	2316880	2853706	6
1 2853702 2853726	2316864	2316880	2853706	4
1 2853704 2853728	2316864	2316880	2853706	2
1 3069072 3069096	2316953	2317001	3069095	23
1 3133188 3133212	2316953	2317042	3133194	6
1 3133190 3133214	2316953	2317042	3133194	4
1 3303963 3303987	2316953	2317141	3303964	1
1 3342267 3342291	2316953	2317185	3342276	9
1 3344756 3344780	2316953	2317193	3344758	2
1 3176870 3176894	2317236	2317237	3176886	16
1 3462190 3462214	2317317	2317320	3462206	16
1 3464264 3464288	2317317	2317325	3464283	19
1 3485820 3485844	2317317	2317341	3485832	12
1 3485878 3485902	2317317	2317341	3485896	18
1 3534006 3534030	2317434	2317447	3534014	8
1 3669044 3669068	2317472	2317483	3669063	19
1 3669046 3669070	2317472	2317483	3669063	17
1 3669053 3669077	2317472	2317483	3669063	10
1 3669054 3669078	2317472	2317483	3669063	9
1 3669626 3669650	2317472	2317484	3669643	17
1 3908956 3908980	2317568	2317574	3908970	14
1 3908960 3908984	2317568	2317574	3908970	10
1 3908966 3908990	2317568	2317574	3908970	4
1 3908956 3908980	2317568	2317574	3908971	15
1 3908960 3908984	2317568	2317574	3908971	11
1 3908966 3908990	2317568	2317574	3908971	5
1 3912715 3912739	2317568	2317578	3912722	7
1 4279930 4279954	2317686	2317695	4279947	17
1 4279932 4279956	2317686	2317695	4279947	15
1 4279944 4279968	2317686	2317695	4279947	3
1 4279946 4279970	2317686	2317695	4279947	1
1 4670901 4670925	2317686	2317777	4670917	16
1 4670903 4670927	2317686	2317777	4670917	14
1 4670906 4670930	2317686	2317777	4670917	11
1 4670910 4670934	2317686	2317777	4670917	7
1 4738805 4738829	2317686	2317809	4738819	14
1 4889169 4889193	2317686	2317837	4889175	6
1 4925446 4925470	2317686	2317856	4925446	0
1 4376296 4376320	2317884	2317887	4376305	9
1 5121953 5121977	2317932	2317933	5121957	4
1 5716354 5716378	2317962	2318043	5716371	17
1 5716366 5716390	2317962	2318043	5716371	5
1 6048715 6048739	2318086	2318103	6048727	12
1 6063820 6063844	2318086	2318110	6063832	12
1 6437988 6438012	2318257	2318301	6438002	14
1 6437988 6438012	2318257	2318301	6438005	17
1 6557309 6557333	2318338	2318352	6557320	11
1 6561509 6561533	2318338	2318356	6561513	4
1 6562340 6562364	2318338	2318361	6562344	4
1 6616686 6616710	2318416	2318433	6616686	0
1 7469862 7469886	2318455	2318532	7469877	15
1 7614463 7614487	2318455	2318549	7614468	5
1 7624862 7624886	2318455	2318551	7624880	18
1 7965875 7965899	2318736	2318859	7965899	24
1 7965879 7965903	2318736	2318859	7965899	20
1 7965886 7965910	2318736	2318859	7965899	13
1 7967295 7967319	2318736	2318869	7967311	16
1 8616919 8616943	2319056	2319057	8616941	22
1 8616934 8616958	2319056	2319057	8616941	7
1 8968131 8968155	2319159	2319160	8968142	11
1 9065377 9065401	2319188	2319189	9065400	23
1 9065379 9065403	2319188	2319189	9065400	21
1 9065383 9065407	2319188	2319189	9065400	17
1 9065388 9065412	2319188	2319189	9065400	12
1 9249329 9249353	2319225	2319246	9249345	16
1 9351264 9351288	2319252	2319286	9351278	14
1 9458261 9458285	2319316	2319330	9458278	17
1 9458278 9458302	2319316	2319330	9458278	0
1 9593156 9593180	2319385	2319407	9593180	24
1 9593157 9593181	2319385	2319407	9593180	23
1 9593158 9593182	2319385	2319407	9593180	22
1 9593159 9593183	2319385	2319407	9593180	21
1 10055713 10055737	2319560	2319571	10055734	21
1 10102186 10102210	2319560	2319598	10102202	16
1 10102192 10102216	2319560	2319598	10102202	10
1 10111270 10111294	2319560	2319606	10111290	20
1 10286083 10286107	2319661	2319719	10286098	15
1 10807532 10807556	2320013	2320018	10807551	19
1 10807538 10807562	2320013	2320018	10807551	13
1 10821258 10821282	2320013	2320023	10821281	23
1 10821260 10821284	2320013	2320023	10821281	21
1 11269338 11269362	2320210	2320217	11269341	3
1 11269813 11269837	2320210	2320217	11269835	22
1 11461810 11461834	2320272	2320273	11461813	3
1 11516386 11516410	2320272	2320299	11516396	10
1 11516394 11516418	2320272	2320299	11516396	2
1 11516386 11516410	2320272	2320299	11516399	13
1 11516394 11516418	2320272	2320299	11516399	5
1 11543471 11543495	2320272	2320315	11543487	16
1 11572819 11572843	2320272	2320322	11572820	1
1 11572820 11572844	2320272	2320322	11572820	0
1 11572868 11572892	2320272	2320322	11572870	2
1 11767947 11767971	2320432	2320455	11767962	15
1 11767950 11767974	2320432	2320455	11767962	12
1 11767952 11767976	2320432	2320455	11767962	10
1 11767954 11767978	2320432	2320455	11767962	8
1 11920225 11920249	2320581	2320587	11920228	3
1 11920227 11920251	2320581	2320587	11920228	1
1 11984564 11984588	2320619	2320640	11984585	21
1 11994929 11994953	2320619	2320654	11994939	10
1 11995771 11995795	2320619	2320655	11995785	14
1 12239701 12239725	2320762	2320791	12239703	2
1 12490971 12490995	2320762	2320917	12490995	24
1 12728750 12728774	2321011	2321012	12728760	10
1 12728989 12729013	2321011	2321014	12728989	0
1 12738254 12738278	2321011	2321016	12738259	5
1 12741913 12741937	2321011	2321017	12741930	17
1 12757735 12757759	2321032	2321033	12757744	9
1 12758315 12758339	2321032	2321034	12758327	12
1 12758317 12758341	2321032	2321034	12758327	10
1 12758319 12758343	2321032	2321034	12758327	8
1 12758321 12758345	2321032	2321034	12758327	6
1 12779302 12779326	2321040	2321049	12779321	19
1 13813051 13813075	2321182	2321207	13813065	14
1 13816518 13816542	2321182	2321215	13816525	7
1 13816517 13816541	2321182	2321215	13816525	8
1 13978969 13978993	2321238	2321278	13978987	18
1 13978969 13978993	2321238	2321278	13978989	20
1 13978969 13978993	2321238	2321278	13978991	22
1 13986800 13986824	2321238	2321289	13986803	3
1 13986800 13986824	2321238	2321289	13986803	3
1 13986867 13986891	2321238	2321289	13986876	9
1 14019209 14019233	2321238	2321302	14019222	13
1 14680992 14681016	2321438	2321439	14681012	20
1 14681004 14681028	2321438	2321439	14681012	8
1 15128842 15128866	2321466	2321526	15128858	16
1 15198492 15198516	2321466	2321556	15198509	17
1 15310744 15310768	2321607	2321620	15310744	0
1 15311182 15311206	2321607	2321620	15311182	0
1 15311182 15311206	2321607	2321620	15311183	1
1 15311182 15311206	2321607	2321620	15311184	2
1 15311182 15311206	2321607	2321620	15311185	3
1 15311226 15311250	2321607	2321620	15311233	7
1 15316005 15316029	2321607	2321630	15316007	2
1 15316005 15316029	2321607	2321630	15316009	4
1 15316717 15316741	2321607	2321632	15316735	18
1 15529207 15529231	2321671	2321713	15529229	22
1 15580428 15580452	2321671	2321744	15580440	12
1 15587466 15587490	2321671	2321757	15587480	14
1 15629228 15629252	2321779	2321793	15629229	1
1 15645740 15645764	2321797	2321812	15645754	14
1 15770117 15770141	2321849	2321884	15770141	24
1 15774304 15774328	2321849	2321891	15774327	23
1 15774314 15774338	2321849	2321891	15774327	13
1 15791364 15791388	2321849	2321894	15791385	21
1 15791371 15791395	2321849	2321894	15791385	14
1 15941458 15941482	2322024	2322026	15941468	10
1 15967684 15967708	2322036	2322050	15967691	7
1 15967688 15967712	2322036	2322050	15967691	3
1 16027311 16027335	2322087	2322088	16027328	17
1 16027312 16027336	2322087	2322088	16027328	16
1 16027313 16027337	2322087	2322088	16027328	15
1 16135286 16135310	2322103	2322147	16135306	20
1 16226491 16226515	2322226	2322241	16226513	22
1 16226493 16226517	2322226	2322241	16226513	20
1 16276296 16276320	2322309	2322310	16276298	2
1 16659102 16659126	2322389	2322411	16659116	14
1 16667096 16667120	2322414	2322416	16667111	15
1 17392142 17392166	2322775	2322779	17392153	11
1 17425158 17425182	2322786	2322798	17425169	11
1 17425158 17425182	2322786	2322798	17425171	13
1 17587527 17587551	2322894	2322903	17587530	3
1 17801226 17801250	2322957	2322995	17801246	20
1 17801244 17801268	2322957	2322995	17801246	2
1 17826081 17826105	2322957	2323011	17826082	1
1 17826195 17826219	2322957	2323011	17826213	18
1 17831964 17831988	2322957	2323015	17831967	3
1 17888973 17888997	2322957	2323054	17888983	10
1 18222202 18222226	2323143	2323144	18222224	22
1 18222217 18222241	2323143	2323144	18222224	7
1 18272859 18272883	2323157	2323161	18272867	8
1 18567854 18567878	2323172	2323253	18567878	24
1 18575296 18575320	2323172	2323261	18575297	1
1 18618670 18618694	2323285	2323288	18618674	4
1 18679988 18680012	2323285	2323298	18679995	7
1 18682507 18682531	2323285	2323306	18682523	16
1 18853117 18853141	2323347	2323382	18853133	16
1 19456368 19456392	2323559	2323569	19456392	24
1 19879181 19879205	2323790	2323800	19879182	1
1 20285247 20285271	2323847	2323867	20285260	13
1 20492380 20492404	2323951	2323953	20492380	0
1 20513546 20513570	2323951	2323961	20513556	10
1 20541647 20541671	2323951	2323985	20541671	24
1 20541656 20541680	2323951	2323985	20541671	15
1 20553314 20553338	2323951	2323997	20553331	17
1 20682664 20682688	2324039	2324040	20682684	20
1 20682669 20682693	2324039	2324040	20682684	15
1 20682673 20682697	2324039	2324040	20682684	11
1 20682680 20682704	2324039	2324040	20682684	4
1 20725552 20725576	2324045	2324055	20725561	9
1 20725557 20725581	2324045	2324055	20725561	4
1 20725561 20725585	2324045	2324055	20725561	0
1 20838724 20838748	2324097	2324103	20838732	8
1 20849809 20849833	2324097	2324116	20849811	2
1 20943444 20943468	2324142	2324144	20943465	21
1 20943446 20943470	2324142	2324144	20943465	19
1 21525262 21525286	2324301	2324302	21525270	8
1 21544157 21544181	2324311	2324314	21544171	14
1 21667596 21667620	2324341	2324375	21667608	12
1 21667605 21667629	2324341	2324375	21667608	3
1 21674007 21674031	2324341	2324385	21674025	18
1 21674007 21674031	2324341	2324385	21674026	19
1 21674007 21674031	2324341	2324385	21674027	20
1 21773587 21773611	2324416	2324444	21773609	22
1 21773594 21773618	2324416	2324444	21773609	15
1 21777032 21777056	2324416	2324453	21777033	1
1 22021651 22021675	2324498	2324521	22021660	9
1 22021654 22021678	2324498	2324521	22021660	6
1 22021655 22021679	2324498	2324521	22021660	5
1 22021657 22021681	2324498	2324521	22021660	3
1 22728896 22728920	2324743	2324804	22728904	8
1 22858586 22858610	2324884	2324888	22858602	16
1 22858597 22858621	2324884	2324888	22858602	5
1 23118641 23118665	2324919	2324994	23118660	19
1 23255087 23255111	2325002	2325017	23255109	22
1 23278636 23278660	2325002	2325033	23278648	12
1 23282223 23282247	2325002	2325038	23282246	23
1 23444227 23444251	2325064	2325069	23444227	0
1 24808252 24808276	2325500	2325523	24808265	13
1 24865950 24865974	2325526	2325573	24865973	23
1 24865951 24865975	2325526	2325573	24865973	22
1 24929638 24929662	2325526	2325591	24929652	14
1 25908728 25908752	2326049	2326086	25908740	12
1 25957818 25957842	2326049	2326098	25957834	16
1 25957828 25957852	2326049	2326098	25957834	6
1 25982898 25982922	2326049	2326116	25982908	10
1 25983657 25983681	2326049	2326117	25983666	9
1 26019919 26019943	2326157	2326162	26019920	1
1 26379817 26379841	2326327	2326334	26379819	2
1 26387733 26387757	2326327	2326359	26387756	23
1 26387749 26387773	2326327	2326359	26387756	7
1 26517062 26517086	2326463	2326464	26517069	7
1 26517063 26517087	2326463	2326464	26517069	6
1 26672917 26672941	2326531	2326544	26672936	19
1 26733428 26733452	2326561	2326570	26733432	4
1 26734506 26734530	2326561	2326571	26734522	16
1 26734521 26734545	2326561	2326571	26734522	1
1 26978686 26978710	2326640	2326700	26978696	10
1 26978686 26978710	2326640	2326700	26978698	12
1 27199434 27199458	2326846	2326861	27199449	15
1 27199781 27199805	2326846	2326862	27199805	24
1 28023407 28023431	2327219	2327256	28023426	19
1 28023425 28023449	2327219	2327256	28023426	1
1 28049949 28049973	2327259	2327281	28049963	14
1 28049960 28049984	2327259	2327281	28049963	3
1 28081286 28081310	2327283	2327293	28081292	6
1 28155014 28155038	2327310	2327327	28155017	3
1 28155016 28155040	2327310	2327327	28155017	1
1 28533727 28533751	2327418	2327426	28533731	4
1 28706995 28707019	2327482	2327486	28707006	11
1 28952243 28952267	2327630	2327646	28952254	11
1 30386051 30386075	2328014	2328033	30386060	9
1 30386095 30386119	2328014	2328033	30386111	16
1 30469300 30469324	2328042	2328043	30469307	7
1 30620815 30620839	2328073	2328074	30620829	14
1 30620806 30620830	2328073	2328074	30620829	23
1 30974950 30974974	2328137	2328138	30974964	14
1 31104319 31104343	2328159	2328161	31104338	19
1 31678450 31678474	2328273	2328306	31678472	22
1 31821525 31821549	2328320	2328348	31821539	14
1 31822661 31822685	2328320	2328350	31822672	11
1 31759135 31759159	2328366	2328369	31759158	23
1 31759137 31759161	2328366	2328369	31759158	21
1 31759140 31759164	2328366	2328369	31759158	18
1 31759145 31759169	2328366	2328369	31759158	13
1 32410839 32410863	2328674	2328702	32410846	7
1 32599135 32599159	2328909	2328914	32599138	3
1 32602461 32602485	2328909	2328921	32602475	14
1 32839703 32839727	2328936	2328976	32839719	16
1 33009820 33009844	2329041	2329060	33009826	6
1 33094115 33094139	2329077	2329112	33094119	4
1 33225508 33225532	2329182	2329185	33225514	6
1 33225511 33225535	2329182	2329185	33225514	3
1 33225512 33225536	2329182	2329185	33225514	2
1 33320635 33320659	2329196	2329207	33320649	14
1 33321111 33321135	2329196	2329207	33321120	9
1 33321111 33321135	2329196	2329207	33321121	10
1 33321111 33321135	2329196	2329207	33321122	11
1 33321111 33321135	2329196	2329207	33321123	12
1 33321600 33321624	2329196	2329210	33321606	6
1 33322100 33322124	2329196	2329210	33322111	11
1 33322100 33322124	2329196	2329210	33322122	22
1 34122890 34122914	2329404	2329420	34122907	17
1 34122906 34122930	2329404	2329420	34122907	1
1 34245031 34245055	2329440	2329447	34245041	10
1 34245034 34245058	2329440	2329447	34245041	7
1 34440340 34440364	2329481	2329510	34440342	2
1 35317606 35317630	2329669	2329678	35317609	3
1 35342612 35342636	2329669	2329691	35342630	18
1 35351265 35351289	2329669	2329699	35351280	15
1 35749142 35749166	2329872	2329873	35749162	20
1 35749148 35749172	2329872	2329873	35749162	14
1 35804518 35804542	2329887	2329914	35804529	11
1 35815559 35815583	2329920	2329933	35815561	2
1 35815560 35815584	2329920	2329933	35815561	1
1 35828207 35828231	2329920	2329941	35828214	7
1 35828929 35828953	2329920	2329943	35828931	2
1 35832981 35833005	2329920	2329947	35832987	6
1 35833456 35833480	2329920	2329947	35833465	9
1 36091852 36091876	2330002	2330053	36091855	3
1 36091852 36091876	2330002	2330053	36091859	7
1 36126766 36126790	2330075	2330086	36126772	6
1 36323999 36324023	2330234	2330242	36324001	2
1 36539767 36539791	2330334	2330387	36539791	24
1 36539778 36539802	2330334	2330387	36539791	13
1 36557278 36557302	2330393	2330411	36557297	19
1 36557282 36557306	2330393	2330411	36557297	15
1 36760829 36760853	2330500	2330501	36760843	14
1 37671568 37671592	2330678	2330679	37671589	21
1 37671572 37671596	2330678	2330679	37671589	17
1 37690522 37690546	2330680	2330684	37690541	19
1 38016597 38016621	2330808	2330821	38016609	12
1 38016606 38016630	2330808	2330821	38016609	3
1 38016609 38016633	2330808	2330821	38016609	0
1 38229774 38229798	2330890	2330892	38229786	12
1 38229774 38229798	2330890	2330892	38229792	18
1 38262574 38262598	2330899	2330917	38262590	16
1 39507305 39507329	2331213	2331292	39507321	16
1 39555565 39555589	2331213	2331334	39555580	15
1 39571660 39571684	2331213	2331356	39571660	0
1 39572883 39572907	2331213	2331360	39572886	3
1 39610738 39610762	2331213	2331387	39610761	23
1 39610742 39610766	2331213	2331387	39610761	19
1 39610754 39610778	2331213	2331387	39610761	7
1 39654539 39654563	2331213	2331418	39654554	15
1 39722962 39722986	2331213	2331481	39722964	2
1 39720457 39720481	2331505	2331509	39720478	21
1 39720457 39720481	2331505	2331509	39720479	22
1 39764315 39764339	2331511	2331547	39764322	7
1 40433984 40434008	2331771	2331790	40433996	12
1 40433984 40434008	2331771	2331790	40433998	14
1 40712452 40712476	2331935	2331936	40712464	12
1 40778895 40778919	2331974	2331980	40778899	4
1 40778914 40778938	2331974	2331980	40778928	14
1 40977149 40977173	2332013	2332040	40977165	16
1 40977153 40977177	2332013	2332040	40977165	12
1 40977155 40977179	2332013	2332040	40977165	10
1 40977158 40977182	2332013	2332040	40977165	7
1 41780519 41780543	2332320	2332321	41780535	16
1 41780522 41780546	2332320	2332321	41780535	13
1 41780525 41780549	2332320	2332321	41780535	10
1 41780526 41780550	2332320	2332321	41780535	9
1 42274460 42274484	2332434	2332444	42274468	8
1 42279777 42279801	2332453	2332459	42279797	20
1 42573590 42573614	2332518	2332520	42573599	9
1 42730172 42730196	2332583	2332594	42730190	18
1 42730173 42730197	2332583	2332594	42730190	17
1 42897564 42897588	2332711	2332717	42897579	15
1 42897571 42897595	2332711	2332717	42897579	8
1 43082772 43082796	2332812	2332848	43082787	15
1 43212944 43212968	2332927	2332931	43212948	4
1 43389033 43389057	2332962	2332976	43389056	23
1 43389037 43389061	2332962	2332976	43389056	19
1 43389054 43389078	2332962	2332976	43389056	2
1 43420026 43420050	2332999	2333002	43420050	24
1 43434674 43434698	2333018	2333019	43434678	4
1 43689682 43689706	2333195	2333290	43689685	3
1 43851845 43851869	2333318	2333400	43851867	22
1 44171712 44171736	2333574	2333575	44171733	21
1 44230305 44230329	2333707	2333714	44230325	20
1 44230307 44230331	2333707	2333714	44230325	18
1 44230317 44230341	2333707	2333714	44230325	8
1 44368378 44368402	2333777	2333785	44368400	22
1 44368383 44368407	2333777	2333785	44368400	17
1 44368387 44368411	2333777	2333785	44368400	13
1 44368392 44368416	2333777	2333785	44368400	8
1 44629053 44629077	2333905	2333906	44629074	21
1 44629056 44629080	2333905	2333906	44629074	18
1 45847988 45848012	2334404	2334427	45847991	3
1 46269266 46269290	2334476	2334541	46269283	17
1 46269268 46269292	2334476	2334541	46269283	15
1 46269269 46269293	2334476	2334541	46269283	14
1 46269271 46269295	2334476	2334541	46269283	12
1 46423293 46423317	2334602	2334619	46423316	23
1 46579682 46579706	2334706	2334711	46579704	22
1 46579702 46579726	2334706	2334711	46579704	2
1 46580028 46580052	2334706	2334712	46580032	4
1 46583917 46583941	2334706	2334717	46583920	3
1 46729367 46729391	2334831	2334837	46729371	4
1 46981088 46981112	2334924	2334926	46981095	7
1 46981090 46981114	2334924	2334926	46981095	5
1 47199698 47199722	2334986	2334987	47199713	15
1 47655996 47656020	2335160	2335168	47656001	5
1 47914647 47914671	2335200	2335215	47914667	20
1 47914649 47914673	2335200	2335215	47914667	18
1 47914651 47914675	2335200	2335215	47914667	16
1 47914658 47914682	2335200	2335215	47914667	9
1 48327716 48327740	2335339	2335342	48327716	0
1 51019381 51019405	2335889	2335890	51019400	19
1 51385934 51385958	2335973	2335983	51385942	8
1 51855175 51855199	2336099	2336106	51855182	7
1 52022524 52022548	2336099	2336192	52022534	10
1 52023294 52023318	2336099	2336194	52023314	20
1 52026228 52026252	2336099	2336201	52026250	22
1 52026339 52026363	2336099	2336201	52026349	10
1 52026348 52026372	2336099	2336201	52026349	1
1 53133143 53133167	2336539	2336567	53133156	13
1 53311798 53311822	2336650	2336665	53311820	22
1 53569428 53569452	2336762	2336764	53569445	17
1 53569437 53569461	2336762	2336764	53569445	8
1 53705482 53705506	2336809	2336823	53705503	21
1 54148273 54148297	2336891	2336909	54148294	21
1 54148472 54148496	2336891	2336909	54148495	23
1 54148599 54148623	2336891	2336909	54148622	23
1 54339004 54339028	2336963	2336981	54339024	20
1 54378927 54378951	2336987	2336988	54378942	15
1 54525001 54525025	2337060	2337062	54525011	10
1 54569552 54569576	2337075	2337076	54569568	16
1 54569562 54569586	2337075	2337076	54569568	6
1 54713010 54713034	2337133	2337134	54713027	17
1 54731103 54731127	2337133	2337140	54731114	11
1 54731108 54731132	2337133	2337140	54731114	6
1 54890167 54890191	2337217	2337225	54890177	10
1 54933704 54933728	2337217	2337255	54933709	5
1 54936083 54936107	2337217	2337260	54936107	24
1 54936810 54936834	2337217	2337263	54936817	7
1 54936817 54936841	2337217	2337263	54936817	0
1 54937918 54937942	2337217	2337264	54937921	3
1 54953786 54953810	2337283	2337284	54953807	21
1 55454937 55454961	2337454	2337462	55454938	1
1 55460726 55460750	2337466	2337468	55460741	15
1 55460730 55460754	2337466	2337468	55460741	11
1 55460733 55460757	2337466	2337468	55460741	8
1 55460736 55460760	2337466	2337468	55460741	5
1 55461113 55461137	2337466	2337470	55461131	18
1 55461114 55461138	2337466	2337470	55461131	17
1 55461115 55461139	2337466	2337470	55461131	16
1 55461116 55461140	2337466	2337470	55461131	15
1 55461335 55461359	2337466	2337471	55461349	14
1 55461337 55461361	2337466	2337471	55461349	12
1 55606487 55606511	2337489	2337494	55606491	4
1 56334425 56334449	2337578	2337592	56334439	14
1 56373177 56373201	2337578	2337597	56373194	17
1 56496342 56496366	2337615	2337619	56496356	14
1 56630420 56630444	2337615	2337636	56630430	10
1 56630428 56630452	2337615	2337636	56630430	2
1 56689949 56689973	2337615	2337650	56689961	12
1 56689950 56689974	2337615	2337650	56689961	11
1 56689949 56689973	2337615	2337650	56689968	19
1 56689950 56689974	2337615	2337650	56689968	18
1 56689949 56689973	2337615	2337650	56689969	20
1 56689950 56689974	2337615	2337650	56689969	19
1 56947792 56947816	2337716	2337739	56947810	18
1 57074343 57074367	2337772	2337774	57074358	15
1 57074354 57074378	2337772	2337774	57074358	4
1 57156429 57156453	2337786	2337820	57156453	24
1 57229954 57229978	2337842	2337853	57229957	3
1 57240237 57240261	2337842	2337858	57240241	4
1 57563208 57563232	2337948	2337954	57563219	11
1 58176065 58176089	2338072	2338084	58176075	10
1 58494491 58494515	2338171	2338174	58494497	6
1 58992674 58992698	2338288	2338297	58992680	6
1 59272174 59272198	2338384	2338395	59272194	20
1 59535365 59535389	2338487	2338489	59535375	10
1 59695230 59695254	2338487	2338521	59695237	7
1 59838687 59838711	2338487	2338545	59838700	13
1 59838700 59838724	2338487	2338545	59838700	0
1 59838700 59838724	2338487	2338545	59838717	17
1 60000878 60000902	2338487	2338610	60000897	19
1 60000893 60000917	2338487	2338610	60000897	4
1 60907113 60907137	2338719	2338747	60907118	5
1 61103653 61103677	2338719	2338761	61103661	8
1 61642374 61642398	2338719	2338941	61642380	6
1 61719338 61719362	2338719	2338972	61719340	2
1 61749475 61749499	2338719	2338981	61749488	13
1 61749483 61749507	2338719	2338981	61749488	5
1 62066213 62066237	2339139	2339172	62066236	23
1 62066215 62066239	2339139	2339172	62066236	21
1 62102865 62102889	2339139	2339186	62102877	12
1 62152854 62152878	2339139	2339202	62152875	21
1 62152871 62152895	2339139	2339202	62152875	4
1 62165990 62166014	2339139	2339204	62166002	12
1 62165992 62166016	2339139	2339204	62166002	10
1 62165995 62166019	2339139	2339204	62166002	7
1 62165990 62166014	2339139	2339204	62166004	14
1 62165992 62166016	2339139	2339204	62166004	12
1 62165995 62166019	2339139	2339204	62166004	9
1 62190314 62190338	2339139	2339213	62190333	19
1 62354792 62354816	2339139	2339274	62354800	8
1 62466153 62466177	2339139	2339319	62466175	22
1 62449179 62449203	2339334	2339343	62449200	21
1 62449296 62449320	2339334	2339343	62449302	6
1 62449293 62449317	2339334	2339343	62449302	9
1 62840075 62840099	2339454	2339463	62840082	7
1 62843115 62843139	2339454	2339469	62843132	17
1 62843121 62843145	2339454	2339469	62843132	11
1 62843126 62843150	2339454	2339469	62843132	6
1 62843129 62843153	2339454	2339469	62843132	3
1 62843115 62843139	2339454	2339469	62843133	18
1 62843121 62843145	2339454	2339469	62843133	12
1 62843126 62843150	2339454	2339469	62843133	7
1 62843129 62843153	2339454	2339469	62843133	4
1 63073051 63073075	2339511	2339527	63073066	15
1 63243329 63243353	2339594	2339601	63243345	16
1 63561256 63561280	2339658	2339660	63561270	14
1 63561258 63561282	2339658	2339660	63561270	12
1 63561259 63561283	2339658	2339660	63561270	11
1 63806635 63806659	2339740	2339770	63806647	12
1 63808043 63808067	2339740	2339777	63808057	14
1 63868414 63868438	2339786	2339803	63868424	10
1 63868421 63868445	2339786	2339803	63868424	3
1 64415853 64415877	2339872	2339984	64415866	13
1 64565593 64565617	2340043	2340045	64565616	23
1 64565612 64565636	2340043	2340045	64565616	4
1 64919564 64919588	2340078	2340161	64919582	18
1 64919573 64919597	2340078	2340161	64919582	9
1 65027727 65027751	2340186	2340196	65027751	24
1 65053996 65054020	2340186	2340216	65053999	3
1 66030867 66030891	2340529	2340532	66030870	3
1 66030860 66030884	2340529	2340532	66030870	10
1 66030864 66030888	2340529	2340532	66030870	6
1 66505672 66505696	2340529	2340593	66505692	20
1 66592852 66592876	2340529	2340630	66592859	7
1 66606964 66606988	2340529	2340642	66606973	9
1 66606969 66606993	2340529	2340642	66606973	4
1 66794950 66794974	2340688	2340694	66794974	24
1 66794959 66794983	2340688	2340694	66794974	15
1 66794961 66794985	2340688	2340694	66794974	13
1 66794964 66794988	2340688	2340694	66794974	10
1 66927419 66927443	2340695	2340760	66927427	8
1 66868280 66868304	2340807	2340808	66868302	22
1 67226176 67226200	2340845	2340889	67226191	15
1 67634944 67634968	2340961	2341005	67634953	9
1 67634945 67634969	2340961	2341005	67634953	8
1 68338969 68338993	2341144	2341171	68338984	15
1 68338972 68338996	2341144	2341171	68338984	12
1 68338979 68339003	2341144	2341171	68338984	5
1 68338980 68339004	2341144	2341171	68338984	4
1 68355747 68355771	2341144	2341181	68355760	13
1 68520683 68520707	2341250	2341252	68520691	8
1 70459961 70459985	2341565	2341577	70459985	24
1 70459962 70459986	2341565	2341577	70459985	23
1 70677767 70677791	2341663	2341687	70677787	20
1 71305350 71305374	2341770	2341783	71305357	7
1 71305352 71305376	2341770	2341783	71305357	5
1 71821076 71821100	2341885	2341887	71821086	10
1 72419291 72419315	2341951	2341960	72419299	8
1 72419307 72419331	2341951	2341960	72419318	11
1 73545479 73545503	2342088	2342090	73545482	3
1 73545479 73545503	2342088	2342090	73545495	16
1 73545479 73545503	2342088	2342090	73545498	19
1 74008271 74008295	2342130	2342131	74008292	21
1 74654592 74654616	2342220	2342255	74654605	13
1 74971545 74971569	2342391	2342393	74971555	10
1 74971545 74971569	2342391	2342393	74971555	10
1 74971545 74971569	2342391	2342406	74971555	10
1 74971545 74971569	2342391	2342406	74971555	10
1 75399122 75399146	2342475	2342511	75399137	15
1 75399124 75399148	2342475	2342511	75399137	13
1 75826140 75826164	2342552	2342558	75826164	24
1 75971848 75971872	2342576	2342595	75971865	17
1 75971860 75971884	2342576	2342595	75971865	5
1 76001057 76001081	2342576	2342615	76001072	15
1 76025520 76025544	2342624	2342632	76025524	4
1 76028186 76028210	2342624	2342643	76028209	23
1 76037018 76037042	2342665	2342670	76037041	23
1 76969197 76969221	2342888	2342892	76969217	20
1 76969198 76969222	2342888	2342892	76969217	19
1 76969199 76969223	2342888	2342892	76969217	18
1 76969200 76969224	2342888	2342892	76969217	17
1 77796915 77796939	2343025	2343096	77796938	23
1 77796916 77796940	2343025	2343096	77796938	22
1 77796918 77796942	2343025	2343096	77796938	20
1 78098127 78098151	2343170	2343206	78098148	21
1 78098128 78098152	2343170	2343206	78098148	20
1 78098129 78098153	2343170	2343206	78098148	19
1 78099903 78099927	2343170	2343210	78099903	0
1 78375519 78375543	2343334	2343350	78375526	7
1 78866839 78866863	2343473	2343482	78866863	24
1 78883249 78883273	2343504	2343507	78883262	13
1 78883250 78883274	2343504	2343507	78883262	12
1 78904605 78904629	2343511	2343540	78904628	23
1 78904606 78904630	2343511	2343540	78904628	22
1 78971892 78971916	2343547	2343549	78971914	22
1 79287196 79287220	2343601	2343602	79287216	20
1 80086017 80086041	2343640	2343670	80086028	11
1 81819196 81819220	2343823	2343869	81819211	15
1 81819201 81819225	2343823	2343869	81819211	10
1 81819196 81819220	2343823	2343869	81819213	17
1 81819201 81819225	2343823	2343869	81819213	12
1 82775384 82775408	2344092	2344110	82775404	20
1 82775387 82775411	2344092	2344110	82775404	17
1 82775390 82775414	2344092	2344110	82775404	14
1 83324515 83324539	2344092	2344215	83324522	7
1 83869966 83869990	2344300	2344309	83869978	12
1 83869967 83869991	2344300	2344309	83869978	11
1 83869969 83869993	2344300	2344309	83869978	9
1 83869970 83869994	2344300	2344309	83869978	8
1 83869966 83869990	2344300	2344309	83869989	23
1 83869967 83869991	2344300	2344309	83869989	22
1 83869969 83869993	2344300	2344309	83869989	20
1 83869970 83869994	2344300	2344309	83869989	19
1 83985726 83985750	2344311	2344336	83985737	11
1 84033746 84033770	2344311	2344351	84033758	12
1 84483057 84483081	2344450	2344455	84483059	2
1 84646708 84646732	2344511	2344517	84646713	5
1 84652993 84653017	2344511	2344527	84653015	22
1 84653015 84653039	2344511	2344527	84653015	0
1 85131918 85131942	2344703	2344711	85131929	11
1 85236628 85236652	2344726	2344729	85236634	6
1 85237458 85237482	2344731	2344732	85237481	23
1 85541916 85541940	2344834	2344838	85541925	9
1 86693495 86693519	2344984	2345013	86693501	6
1 86707054 86707078	2345023	2345025	86707058	4
1 86707320 86707344	2345023	2345028	86707326	6
1 86707323 86707347	2345023	2345028	86707326	3
1 86781755 86781779	2345061	2345067	86781757	2
1 86818966 86818990	2345061	2345093	86818974	8
1 86882267 86882291	2345095	2345107	86882282	15
1 86882271 86882295	2345095	2345107	86882282	11
1 86882274 86882298	2345095	2345107	86882282	8
1 86985760 86985784	2345128	2345162	86985768	8
1 86985760 86985784	2345128	2345162	86985771	11
1 87347215 87347239	2345196	2345231	87347221	6
1 87368100 87368124	2345239	2345241	87368109	9
1 87372445 87372469	2345239	2345261	87372464	19
1 87481308 87481332	2345351	2345353	87481317	9
1 88413961 88413985	2345507	2345524	88413977	16
1 88413962 88413986	2345507	2345524	88413977	15
1 88413968 88413992	2345507	2345524	88413977	9
1 88413972 88413996	2345507	2345524	88413977	5
1 89074477 89074501	2345617	2345706	89074491	14
1 89607793 89607817	2345816	2345821	89607808	15
1 89765109 89765133	2345880	2345886	89765119	10
1 89832367 89832391	2345880	2345915	89832381	14
1 89832713 89832737	2345880	2345915	89832716	3
1 89835891 89835915	2345880	2345918	89835898	7
1 89954519 89954543	2345929	2345956	89954526	7
1 90001125 90001149	2345929	2345977	90001147	22
1 90006936 90006960	2345929	2345984	90006954	18
1 90006951 90006975	2345929	2345984	90006954	3
1 90060187 90060211	2346023	2346026	90060194	7
1 90060182 90060206	2346023	2346026	90060194	12
1 90060187 90060211	2346023	2346026	90060194	7
1 90171423 90171447	2346023	2346046	90171435	12
1 90266174 90266198	2346074	2346100	90266180	6
1 90572639 90572663	2346151	2346172	90572641	2
1 90590726 90590750	2346151	2346175	90590731	5
1 91808693 91808717	2346399	2346463	91808705	12
1 92187598 92187622	2346575	2346579	92187622	24
1 92367872 92367896	2346657	2346670	92367888	16
1 92427442 92427466	2346716	2346717	92427452	10
1 92469597 92469621	2346727	2346729	92469600	3
1 92478851 92478875	2346727	2346730	92478853	2
1 92478853 92478877	2346727	2346730	92478853	0
1 92538339 92538363	2346738	2346741	92538349	10
1 92994411 92994435	2346863	2346864	92994415	4
1 93071102 93071126	2346863	2346883	93071104	2
1 93593247 93593271	2347096	2347105	93593251	4
1 93938903 93938927	2347249	2347266	93938919	16
1 93938919 93938943	2347249	2347266	93938919	0
1 93958714 93958738	2347249	2347274	93958736	22
1 93958735 93958759	2347249	2347274	93958736	1
1 93958729 93958753	2347249	2347274	93958736	7
1 94086278 94086302	2347308	2347338	94086285	7
1 94203416 94203440	2347380	2347383	94203421	5
1 94203418 94203442	2347380	2347383	94203421	3
1 94203421 94203445	2347380	2347383	94203421	0
1 94918340 94918364	2347588	2347592	94918345	5
1 94918340 94918364	2347588	2347592	94918346	6
1 95201184 95201208	2347700	2347711	95201199	15
1 95201184 95201208	2347700	2347711	95201199	15
1 95201347 95201371	2347700	2347712	95201360	13
1 95201348 95201372	2347700	2347712	95201360	12
1 95305404 95305428	2347700	2347731	95305416	12
1 95481305 95481329	2347788	2347801	95481313	8
1 95481468 95481492	2347788	2347802	95481488	20
1 96031623 96031647	2347934	2347937	96031645	22
1 96959906 96959930	2348060	2348061	96959926	20
1 97184016 97184040	2348132	2348134	97184020	4
1 98093970 98093994	2348305	2348306	98093975	5
1 99703318 99703342	2348545	2348547	99703331	13
1 100043176 100043200	2348622	2348625	100043189	13
1 100082025 100082049	2348622	2348633	100082048	23
1 100082027 100082051	2348622	2348633	100082048	21
1 100082031 100082055	2348622	2348633	100082048	17
1 100154742 100154766	2348634	2348689	100154754	12
1 100154743 100154767	2348634	2348689	100154754	11
1 100154744 100154768	2348634	2348689	100154754	10
1 100154749 100154773	2348634	2348689	100154754	5
1 100382506 100382530	2348792	2348810	100382512	6
1 100382506 100382530	2348792	2348810	100382515	9
1 100778456 100778480	2348962	2348972	100778472	16
1 100778456 100778480	2348962	2348972	100778472	16
1 100973650 100973674	2348992	2349023	100973666	16
1 101162658 101162682	2349043	2349060	101162678	20
1 101315570 101315594	2349096	2349111	101315589	19
1 102097994 102098018	2349205	2349206	102098000	6
1 102131790 102131814	2349211	2349219	102131806	16
1 106141058 106141082	2349688	2349689	106141059	1
1 107112497 107112521	2349771	2349789	107112505	8
1 107829237 107829261	2349985	2349986	107829257	20
1 107829242 107829266	2349985	2349986	107829257	15
1 108372129 108372153	2350062	2350082	108372140	11
1 108681735 108681759	2350147	2350178	108681748	13
1 109041455 109041479	2350287	2350298	109041466	11
1 109044560 109044584	2350287	2350308	109044573	13
1 109074863 109074887	2350316	2350330	109074874	11
1 109081640 109081664	2350316	2350333	109081658	18
1 109081642 109081666	2350316	2350333	109081658	16
1 109081644 109081668	2350316	2350333	109081658	14
1 109081645 109081669	2350316	2350333	109081658	13
1 109268250 109268274	2350403	2350428	109268270	20
1 109547173 109547197	2350489	2350545	109547197	24
1 109602627 109602651	2350596	2350605	109602629	2
1 109605713 109605737	2350596	2350615	109605724	11
1 109824647 109824671	2350714	2350724	109824667	20
1 109820921 109820945	2350781	2350782	109820938	17
1 109821098 109821122	2350781	2350782	109821108	10
1 110363234 110363258	2351121	2351160	110363248	14
1 110363440 110363464	2351121	2351162	110363450	10
1 110363440 110363464	2351121	2351162	110363454	14
1 110363440 110363464	2351121	2351162	110363458	18
1 110364650 110364674	2351121	2351164	110364667	17
1 110385616 110385640	2351171	2351190	110385626	10
1 110393286 110393310	2351171	2351213	110393294	8
1 110393286 110393310	2351171	2351213	110393298	12
1 110404806 110404830	2351171	2351228	110404814	8
1 110404806 110404830	2351171	2351228	110404815	9
1 110404806 110404830	2351171	2351228	110404818	12
1 110404816 110404840	2351171	2351228	110404818	2
1 110577244 110577268	2351294	2351339	110577260	16
1 110577244 110577268	2351294	2351339	110577267	23
1 110587517 110587541	2351294	2351348	110587524	7
1 110715792 110715816	2351393	2351417	110715799	7
1 111484391 111484415	2351632	2351635	111484415	24
1 111484405 111484429	2351632	2351635	111484415	10
1 111484415 111484439	2351632	2351635	111484415	0
1 111484391 111484415	2351632	2351635	111484415	24
1 111565946 111565970	2351687	2351700	111565957	11
1 111571809 111571833	2351687	2351703	111571816	7
1 111571811 111571835	2351687	2351703	111571816	5
1 111587490 111587514	2351687	2351719	111587502	12
1 111587481 111587505	2351687	2351719	111587502	21
1 111587495 111587519	2351687	2351719	111587502	7
1 111805558 111805582	2351817	2351841	111805561	3
1 111818004 111818028	2351854	2351855	111818011	7
1 111818057 111818081	2351854	2351855	111818069	12
1 111818865 111818889	2351854	2351856	111818867	2
1 112390157 112390181	2352020	2352037	112390174	17
1 112404064 112404088	2352020	2352041	112404068	4
1 112793188 112793212	2352106	2352148	112793198	10
1 113043490 113043514	2352275	2352310	113043495	5
1 113064664 113064688	2352338	2352341	113064675	11
1 113064665 113064689	2352338	2352341	113064675	10
1 113068249 113068273	2352338	2352346	113068260	11
1 113301424 113301448	2352438	2352440	113301448	24
1 113312406 113312430	2352438	2352442	113312430	24
1 113343271 113343295	2352438	2352444	113343286	15
1 113343271 113343295	2352438	2352444	113343286	15
1 113447526 113447550	2352501	2352520	113447537	11
1 113447756 113447780	2352501	2352521	113447771	15
1 113987888 113987912	2352609	2352656	113987904	16
1 113987890 113987914	2352609	2352656	113987904	14
1 113987892 113987916	2352609	2352656	113987904	12
1 113987895 113987919	2352609	2352656	113987904	9
1 114028802 114028826	2352609	2352678	114028802	0
1 114028802 114028826	2352609	2352678	114028806	4
1 114242056 114242080	2352732	2352738	114242072	16
1 114242050 114242074	2352732	2352738	114242072	22
1 114242064 114242088	2352732	2352738	114242072	8
1 114881421 114881445	2352930	2352939	114881439	18
1 114881423 114881447	2352930	2352939	114881439	16
1 115230427 115230451	2353021	2353042	115230448	21
1 115230429 115230453	2353021	2353042	115230448	19
1 115321709 115321733	2353021	2353060	115321720	11
1 115321712 115321736	2353021	2353060	115321720	8
1 115823663 115823687	2353117	2353181	115823687	24
1 115995512 115995536	2353237	2353252	115995520	8
1 115995513 115995537	2353237	2353252	115995520	7
1 115995514 115995538	2353237	2353252	115995520	6
1 115995515 115995539	2353237	2353252	115995520	5
1 116269017 116269041	2353315	2353332	116269039	22
1 116269025 116269049	2353315	2353332	116269039	14
1 116729240 116729264	2353477	2353496	116729240	0
1 116729916 116729940	2353477	2353496	116729920	4
1 116729916 116729940	2353477	2353496	116729923	7
1 116729916 116729940	2353477	2353496	116729925	9
1 117286080 117286104	2353717	2353725	117286104	24
1 117286104 117286128	2353717	2353725	117286104	0
1 117427694 117427718	2353773	2353798	117427717	23
1 117427717 117427741	2353773	2353798	117427717	0
1 117437017 117437041	2353773	2353810	117437030	13
1 117893585 117893609	2353881	2353956	117893602	17
1 117956829 117956853	2353988	2353992	117956849	20
1 117968405 117968429	2353988	2354003	117968428	23
1 117951102 117951126	2353984	2354012	117951104	2
1 119057281 119057305	2354202	2354206	119057296	15
1 119057286 119057310	2354202	2354206	119057296	10
1 119192480 119192504	2354202	2354224	119192490	10
1 119192482 119192506	2354202	2354224	119192490	8
1 119301359 119301383	2354251	2354252	119301363	4
1 119301361 119301385	2354251	2354252	119301363	2
1 119330772 119330796	2354251	2354266	119330793	21
1 119724428 119724452	2354365	2354385	119724450	22
1 119724443 119724467	2354365	2354385	119724450	7
1 119806559 119806583	2354433	2354458	119806572	13
1 119806559 119806583	2354433	2354458	119806581	22
1 119806559 119806583	2354433	2354458	119806582	23
1 119806583 119806607	2354433	2354458	119806588	5
1 119807139 119807163	2354433	2354462	119807157	18
1 119823255 119823279	2354433	2354488	119823271	16
1 119840100 119840124	2354433	2354494	119840104	4
1 119840102 119840126	2354433	2354494	119840104	2
1 119840101 119840125	2354433	2354494	119840104	3
1 119840152 119840176	2354433	2354494	119840176	24
1 119840591 119840615	2354433	2354495	119840601	10
1 119840591 119840615	2354433	2354495	119840601	10
1 119779282 119779306	2354531	2354536	119779292	10
1 119783115 119783139	2354531	2354537	119783138	23
1 119783119 119783143	2354531	2354537	119783138	19
1 119783125 119783149	2354531	2354537	119783138	13
1 119783127 119783151	2354531	2354537	119783138	11
1 119876167 119876191	2354573	2354574	119876170	3
1 119876170 119876194	2354573	2354574	119876170	0
1 120078882 120078906	2354634	2354676	120078893	11
1 120078884 120078908	2354634	2354676	120078893	9
1 120078886 120078910	2354634	2354676	120078893	7
1 120078888 120078912	2354634	2354676	120078893	5
1 141578973 141578997	2354876	2354879	141578974	1
1 141578969 141578993	2354876	2354879	141578974	5
1 141578963 141578987	2354876	2354879	141578974	11
1 141578973 141578997	2354876	2354879	141578975	2
1 141578969 141578993	2354876	2354879	141578975	6
1 141578963 141578987	2354876	2354879	141578975	12
1 144253869 144253893	2356218	2356264	144253877	8
1 144254010 144254034	2356218	2356265	144254016	6
1 144254012 144254036	2356218	2356265	144254016	4
1 144254014 144254038	2356218	2356265	144254016	2
1 144254016 144254040	2356218	2356265	144254016	0
1 144254010 144254034	2356218	2356265	144254028	18
1 144254012 144254036	2356218	2356265	144254028	16
1 144254014 144254038	2356218	2356265	144254028	14
1 144254016 144254040	2356218	2356265	144254028	12
1 144990993 144991017	2356658	2356665	144991003	10
1 145113066 145113090	2356680	2356685	145113071	5
1 145116920 145116944	2356680	2356689	145116936	16
1 145116923 145116947	2356680	2356689	145116936	13
1 145116929 145116953	2356680	2356689	145116936	7
1 145116936 145116960	2356680	2356689	145116936	0
1 145117324 145117348	2356680	2356690	145117347	23
1 145117325 145117349	2356680	2356690	145117347	22
1 145117326 145117350	2356680	2356690	145117347	21
1 145225977 145226001	2356721	2356772	145225993	16
1 145225980 145226004	2356721	2356772	145225993	13
1 145225984 145226008	2356721	2356772	145225993	9
1 145225987 145226011	2356721	2356772	145225993	6
1 145563332 145563356	2356818	2356873	145563342	10
1 145780590 145780614	2356960	2356967	145780597	7
1 145780591 145780615	2356960	2356967	145780597	6
1 145780597 145780621	2356960	2356967	145780597	0
1 146268324 146268348	2357095	2357098	146268330	6
1 147436933 147436957	2357723	2357724	147436933	0
1 148138689 148138713	2357961	2357971	148138697	8
1 148306020 148306044	2357996	2357997	148306027	7
1 148321502 148321526	2357996	2358018	148321519	17
1 148514800 148514824	2358117	2358123	148514824	24
1 148545275 148545299	2358153	2358163	148545293	18
1 148574156 148574180	2358171	2358190	148574180	24
1 148648104 148648128	2358221	2358241	148648104	0
1 148750231 148750255	2358360	2358375	148750242	11
1 148790557 148790581	2358426	2358430	148790573	16
1 148790562 148790586	2358426	2358430	148790573	11
1 149363976 149364000	2358457	2358491	149363977	1
1 149276624 149276648	2358646	2358650	149276631	7
1 149285935 149285959	2358646	2358668	149285953	18
1 149337021 149337045	2358700	2358710	149337025	4
1 149408094 149408118	2358743	2358757	149408109	15
1 149408095 149408119	2358743	2358757	149408109	14
1 149408097 149408121	2358743	2358757	149408109	12
1 149408099 149408123	2358743	2358757	149408109	10
1 149522303 149522327	2358855	2358862	149522303	0
1 149639771 149639795	2358906	2358915	149639787	16
1 149640505 149640529	2358906	2358920	149640519	14
1 149640643 149640667	2358906	2358921	149640645	2
1 149640772 149640796	2358906	2358922	149640781	9
1 149773690 149773714	2358949	2358979	149773701	11
1 149774146 149774170	2358949	2358980	149774155	9
1 149796471 149796495	2358993	2358999	149796481	10
1 149796473 149796497	2358993	2358999	149796481	8
1 149796475 149796499	2358993	2358999	149796481	6
1 149796476 149796500	2358993	2358999	149796481	5
1 150002056 150002080	2359113	2359114	150002065	9
1 150083228 150083252	2359151	2359155	150083249	21
1 150083244 150083268	2359151	2359155	150083249	5
1 150552661 150552685	2359243	2359261	150552664	3
1 150553003 150553027	2359243	2359261	150553012	9
1 150603264 150603288	2359243	2359269	150603269	5
1 150604397 150604421	2359243	2359269	150604420	23
1 150926416 150926440	2359360	2359370	150926423	7
1 151000284 151000308	2359394	2359417	151000301	17
1 151389135 151389159	2359583	2359584	151389152	17
1 151434360 151434384	2359583	2359589	151434382	22
1 151464781 151464805	2359628	2359634	151464793	12
1 151464783 151464807	2359628	2359634	151464793	10
1 151464786 151464810	2359628	2359634	151464793	7
1 151657104 151657128	2359691	2359693	151657115	11
1 151657104 151657128	2359691	2359693	151657119	15
1 151867215 151867239	2359722	2359723	151867224	9
1 151867215 151867239	2359722	2359723	151867224	9
1 151876833 151876857	2359736	2359743	151876843	10
1 151998660 151998684	2359817	2359848	151998683	23
1 151998676 151998700	2359817	2359848	151998683	7
1 152013117 152013141	2359817	2359880	152013119	2
1 152013119 152013143	2359817	2359880	152013119	0
1 152039200 152039224	2359916	2359930	152039210	10
1 152039200 152039224	2359916	2359930	152039214	14
1 152576909 152576933	2360206	2360230	152576919	10
1 152815512 152815536	2360346	2360354	152815520	8
1 153226687 153226711	2360468	2360476	153226689	2
1 153296361 153296385	2360576	2360600	153296372	11
1 153520638 153520662	2360818	2360830	153520647	9
1 154119124 154119148	2361154	2361174	154119130	6
1 154375174 154375198	2361279	2361336	154375198	24
1 154375190 154375214	2361279	2361336	154375198	8
1 154657094 154657118	2361488	2361525	154657111	17
1 154657109 154657133	2361488	2361525	154657111	2
1 154820259 154820283	2361564	2361572	154820271	12
1 154823896 154823920	2361564	2361583	154823912	16
1 154829193 154829217	2361584	2361592	154829215	22
1 154830025 154830049	2361584	2361595	154830028	3
1 155946879 155946903	2362013	2362029	155946897	18
1 155946885 155946909	2362013	2362029	155946897	12
1 156320840 156320864	2362089	2362124	156320861	21
1 156320860 156320884	2362089	2362124	156320861	1
1 156421165 156421189	2362157	2362172	156421175	10
1 156421159 156421183	2362157	2362172	156421175	16
1 156421165 156421189	2362157	2362172	156421178	13
1 156421159 156421183	2362157	2362172	156421178	19
1 156503679 156503703	2362197	2362198	156503680	1
1 156657146 156657170	2362230	2362251	156657165	19
1 156691502 156691526	2362266	2362267	156691516	14
1 156691507 156691531	2362266	2362267	156691516	9
1 156691514 156691538	2362266	2362267	156691516	2
1 156691516 156691540	2362266	2362267	156691516	0
1 156702180 156702204	2362270	2362272	156702196	16
1 156702180 156702204	2362270	2362272	156702197	17
1 156991910 156991934	2362323	2362328	156991919	9
1 156992104 156992128	2362323	2362328	156992114	10
1 157180254 157180278	2362351	2362377	157180272	18
1 157236601 157236625	2362394	2362397	157236608	7
1 157236607 157236631	2362394	2362397	157236608	1
1 157236739 157236763	2362394	2362398	157236757	18
1 157587969 157587993	2362554	2362559	157587978	9
1 157824249 157824273	2362651	2362652	157824265	16
1 157825038 157825062	2362651	2362657	157825038	0
1 158046594 158046618	2362723	2362732	158046609	15
1 158073354 158073378	2362746	2362763	158073355	1
1 158197770 158197794	2362790	2362794	158197785	15
1 158197779 158197803	2362790	2362794	158197785	6
1 158197782 158197806	2362790	2362794	158197785	3
1 158376307 158376331	2362892	2362938	158376325	18
1 158376310 158376334	2362892	2362938	158376325	15
1 158376312 158376336	2362892	2362938	158376325	13
1 158376315 158376339	2362892	2362938	158376325	10
1 158427360 158427384	2362991	2362994	158427380	20
1 158554621 158554645	2363074	2363077	158554638	17
1 158990192 158990216	2363202	2363220	158990198	6
1 158990567 158990591	2363202	2363221	158990589	22
1 159054681 159054705	2363248	2363270	159054691	10
1 159398246 159398270	2363444	2363458	159398252	6
1 159407086 159407110	2363484	2363508	159407087	1
1 159464335 159464359	2363579	2363589	159464356	21
1 159464338 159464362	2363579	2363589	159464356	18
1 159550780 159550804	2363618	2363619	159550782	2
1 159914486 159914510	2363808	2363849	159914503	17
1 159914486 159914510	2363808	2363849	159914503	17
1 159914495 159914519	2363808	2363849	159914503	8
1 159947123 159947147	2363852	2363859	159947146	23
1 159947143 159947167	2363852	2363859	159947146	3
1 159950208 159950232	2363852	2363869	159950222	14
1 159950335 159950359	2363852	2363869	159950346	11
1 160482754 160482778	2364016	2364062	160482756	2
1 160533688 160533712	2364016	2364079	160533707	19
1 160533688 160533712	2364016	2364079	160533708	20
1 161310836 161310860	2364381	2364395	161310846	10
1 161310836 161310860	2364381	2364395	161310850	14
1 161843363 161843387	2364505	2364508	161843380	17
1 162593159 162593183	2364631	2364637	162593165	6
1 162593160 162593184	2364631	2364637	162593165	5
1 162599590 162599614	2364631	2364641	162599595	5
1 162799102 162799126	2364677	2364688	162799110	8
1 162799104 162799128	2364677	2364688	162799110	6
1 162799106 162799130	2364677	2364688	162799110	4
1 162799108 162799132	2364677	2364688	162799110	2
1 162838195 162838219	2364677	2364698	162838212	17
1 163085105 163085129	2364677	2364801	163085118	13
1 162967915 162967939	2364889	2364894	162967939	24
1 163524339 163524363	2365031	2365038	163524350	11
1 163580784 163580808	2365031	2365048	163580799	15
1 163580817 163580841	2365031	2365048	163580841	24
1 163580832 163580856	2365031	2365048	163580841	9
1 163734089 163734113	2365079	2365085	163734099	10
1 163799689 163799713	2365086	2365102	163799696	7
1 163817754 163817778	2365109	2365112	163817773	19
1 163817757 163817781	2365109	2365112	163817773	16
1 163885173 163885197	2365119	2365137	163885174	1
1 164064456 164064480	2365210	2365214	164064480	24
1 164144606 164144630	2365210	2365254	164144614	8
1 164144611 164144635	2365210	2365254	164144614	3
1 164258610 164258634	2365265	2365269	164258634	24
1 164258618 164258642	2365265	2365269	164258634	16
1 164394451 164394475	2365265	2365312	164394468	17
1 164394459 164394483	2365265	2365312	164394468	9
1 164762216 164762240	2365364	2365390	164762235	19
1 164813380 164813404	2365391	2365404	164813397	17
1 164813381 164813405	2365391	2365404	164813397	16
1 164813382 164813406	2365391	2365404	164813397	15
1 164882413 164882437	2365391	2365439	164882415	2
1 164882506 164882530	2365391	2365439	164882517	11
1 164909258 164909282	2365391	2365451	164909273	15
1 164911106 164911130	2365391	2365453	164911129	23
1 164911109 164911133	2365391	2365453	164911129	20
1 165216593 165216617	2365597	2365599	165216614	21
1 165364704 165364728	2365637	2365663	165364719	15
1 165364750 165364774	2365637	2365663	165364753	3
1 165616561 165616585	2365675	2365731	165616582	21
1 165654001 165654025	2365786	2365787	165654017	16
1 165865087 165865111	2365868	2365869	165865093	6
1 165878555 165878579	2365872	2365888	165878561	6
1 165902382 165902406	2365872	2365901	165902395	13
1 165902440 165902464	2365872	2365901	165902446	6
1 165933795 165933819	2365872	2365923	165933815	20
1 165940465 165940489	2365872	2365925	165940477	12
1 166259525 166259549	2366028	2366076	166259543	18
1 166432435 166432459	2366132	2366143	166432453	18
1 166432450 166432474	2366132	2366143	166432453	3
1 166437792 166437816	2366132	2366150	166437795	3
1 166446702 166446726	2366153	2366155	166446725	23
1 166446704 166446728	2366153	2366155	166446725	21
1 166446706 166446730	2366153	2366155	166446725	19
1 166446702 166446726	2366153	2366155	166446725	23
1 166550017 166550041	2366184	2366215	166550019	2
1 166604944 166604968	2366232	2366233	166604962	18
1 166604945 166604969	2366232	2366233	166604962	17
1 166604946 166604970	2366232	2366233	166604962	16
1 167340580 167340604	2366416	2366418	167340598	18
1 167340584 167340608	2366416	2366418	167340598	14
1 167363111 167363135	2366422	2366446	167363130	19
1 167363112 167363136	2366422	2366446	167363130	18
1 167363111 167363135	2366422	2366446	167363135	24
1 167363112 167363136	2366422	2366446	167363135	23
1 167363145 167363169	2366422	2366447	167363165	20
1 167612866 167612890	2366490	2366504	167612884	18
1 167612869 167612893	2366490	2366504	167612884	15
1 168031201 168031225	2366581	2366599	168031213	12
1 168025122 168025146	2366656	2366659	168025141	19
1 168025139 168025163	2366656	2366659	168025141	2
1 168095525 168095549	2366664	2366665	168095533	8
1 168095526 168095550	2366664	2366665	168095533	7
1 168095528 168095552	2366664	2366665	168095533	5
1 168095529 168095553	2366664	2366665	168095533	4
1 168403275 168403299	2366698	2366708	168403296	21
1 168780583 168780607	2366753	2366765	168780605	22
1 168882109 168882133	2366793	2366797	168882110	1
1 168898152 168898176	2366798	2366807	168898163	11
1 168902547 168902571	2366798	2366816	168902556	9
1 168904982 168905006	2366798	2366820	168904990	8
1 168954639 168954663	2366798	2366837	168954649	10
1 169195227 169195251	2366884	2366893	169195234	7
1 169195227 169195251	2366884	2366893	169195234	7
1 169225683 169225707	2366884	2366905	169225691	8
1 169225687 169225711	2366884	2366905	169225691	4
1 169225683 169225707	2366884	2366905	169225691	8
1 169225687 169225711	2366884	2366905	169225691	4
1 169232351 169232375	2366884	2366908	169232375	24
1 169232355 169232379	2366884	2366908	169232375	20
1 169232351 169232375	2366884	2366908	169232375	24
1 169232355 169232379	2366884	2366908	169232375	20
1 169343549 169343573	2366941	2366950	169343555	6
1 169521281 169521305	2367050	2367081	169521295	14
1 169521282 169521306	2367050	2367081	169521295	13
1 169521283 169521307	2367050	2367081	169521295	12
1 169637598 169637622	2367144	2367145	169637609	11
1 169651363 169651387	2367146	2367147	169651377	14
1 169823485 169823509	2367154	2367222	169823509	24
1 169998165 169998189	2367277	2367281	169998167	2
1 169998166 169998190	2367277	2367281	169998167	1
1 169998167 169998191	2367277	2367281	169998167	0
1 170033327 170033351	2367287	2367313	170033329	2
1 170559539 170559563	2367326	2367443	170559555	16
1 170559541 170559565	2367326	2367443	170559555	14
1 170559544 170559568	2367326	2367443	170559555	11
1 170559548 170559572	2367326	2367443	170559555	7
1 170984635 170984659	2367620	2367630	170984650	15
1 170984642 170984666	2367620	2367630	170984650	8
1 170984648 170984672	2367620	2367630	170984650	2
1 171797289 171797313	2367771	2367775	171797313	24
1 171797313 171797337	2367771	2367775	171797313	0
1 172094330 172094354	2367843	2367879	172094335	5
1 172100899 172100923	2367888	2367889	172100917	18
1 172100903 172100927	2367888	2367889	172100917	14
1 172623327 172623351	2367963	2368009	172623348	21
1 172970251 172970275	2367963	2368091	172970267	16
1 172970252 172970276	2367963	2368091	172970267	15
1 172970253 172970277	2367963	2368091	172970267	14
1 173035976 173036000	2367963	2368106	173035989	13
1 173128329 173128353	2367963	2368137	173128347	18
1 173128343 173128367	2367963	2368137	173128347	4
1 173235282 173235306	2368198	2368199	173235294	12
1 173235757 173235781	2368198	2368203	173235771	14
1 173235759 173235783	2368198	2368203	173235771	12
1 173235761 173235785	2368198	2368203	173235771	10
1 173319670 173319694	2368246	2368258	173319672	2
1 173840591 173840615	2368398	2368403	173840593	2
1 173880147 173880171	2368398	2368410	173880167	20
1 173989330 173989354	2368439	2368444	173989344	14
1 174058449 174058473	2368439	2368460	174058463	14
1 175065498 175065522	2368590	2368667	175065516	18
1 175065510 175065534	2368590	2368667	175065516	6
1 174795440 174795464	2368710	2368711	174795458	18
1 175712416 175712440	2368945	2368948	175712434	18
1 175752982 175753006	2368956	2368960	175752986	4
1 175752969 175752993	2368956	2368960	175752986	17
1 175903386 175903410	2368985	2368993	175903409	23
1 177057412 177057436	2369339	2369370	177057416	4
1 177115157 177115181	2369339	2369385	177115165	8
1 177115204 177115228	2369339	2369385	177115228	24
1 177529596 177529620	2369557	2369563	177529605	9
1 177529602 177529626	2369557	2369563	177529605	3
1 177576920 177576944	2369557	2369581	177576936	16
1 177779922 177779946	2369609	2369648	177779938	16
1 177779922 177779946	2369609	2369648	177779938	16
1 177822734 177822758	2369661	2369662	177822758	24
1 177829406 177829430	2369680	2369688	177829415	9
1 177966035 177966059	2369709	2369710	177966048	13
1 177978773 177978797	2369713	2369714	177978797	24
1 178050084 178050108	2369713	2369752	178050103	19
1 178050089 178050113	2369713	2369752	178050103	14
1 178050094 178050118	2369713	2369752	178050103	9
1 178117766 178117790	2369796	2369798	178117775	9
1 178204602 178204626	2369843	2369857	178204622	20
1 178204604 178204628	2369843	2369857	178204622	18
1 178204606 178204630	2369843	2369857	178204622	16
1 178204607 178204631	2369843	2369857	178204622	15
1 178242252 178242276	2369843	2369877	178242267	15
1 178242266 178242290	2369843	2369877	178242267	1
1 178329096 178329120	2369843	2369928	178329099	3
1 178433962 178433986	2369950	2370015	178433971	9
1 178405386 178405410	2370019	2370020	178405407	21
1 178405388 178405412	2370019	2370020	178405407	19
1 178405390 178405414	2370019	2370020	178405407	17
1 178405392 178405416	2370019	2370020	178405407	15
1 178512230 178512254	2370032	2370062	178512238	8
1 178670736 178670760	2370084	2370085	178670757	21
1 178670740 178670764	2370084	2370085	178670757	17
1 178670743 178670767	2370084	2370085	178670757	14
1 178670746 178670770	2370084	2370085	178670757	11
1 178772759 178772783	2370096	2370099	178772767	8
1 178798000 178798024	2370101	2370108	178798017	17
1 178798061 178798085	2370101	2370108	178798073	12
1 178867807 178867831	2370123	2370124	178867829	22
1 178867811 178867835	2370123	2370124	178867829	18
1 179122250 179122274	2370123	2370179	179122259	9
1 179122565 179122589	2370123	2370179	179122571	6
1 179123772 179123796	2370123	2370181	179123776	4
1 179123859 179123883	2370123	2370182	179123866	7
1 179134966 179134990	2370196	2370197	179134979	13
1 179134977 179135001	2370196	2370197	179134979	2
1 179288275 179288299	2370317	2370336	179288299	24
1 179288282 179288306	2370317	2370336	179288299	17
1 179288283 179288307	2370317	2370336	179288299	16
1 179411198 179411222	2370390	2370392	179411220	22
1 179411200 179411224	2370390	2370392	179411220	20
1 179411201 179411225	2370390	2370392	179411220	19
1 180037138 180037162	2370433	2370631	180037156	18
1 180479755 180479779	2370713	2370722	180479764	9
1 180479762 180479786	2370713	2370722	180479764	2
1 180790933 180790957	2370823	2370852	180790935	2
1 180954145 180954169	2370904	2370912	180954158	13
1 181340169 181340193	2371065	2371093	181340188	19
1 181344064 181344088	2371065	2371094	181344078	14
1 181753554 181753578	2371255	2371274	181753571	17
1 181787947 181787971	2371255	2371311	181787959	12
1 181787948 181787972	2371255	2371311	181787959	11
1 181787947 181787971	2371255	2371311	181787961	14
1 181787948 181787972	2371255	2371311	181787961	13
1 182564890 182564914	2371529	2371534	182564900	10
1 182853091 182853115	2371547	2371592	182853093	2
1 182853093 182853117	2371547	2371592	182853093	0
1 183407354 183407378	2371738	2371747	183407364	10
1 184233252 184233276	2371873	2371938	184233266	14
1 184310517 184310541	2371873	2371975	184310522	5
1 184313939 184313963	2371873	2371977	184313941	2
1 184407909 184407933	2371873	2372037	184407926	17
1 184407915 184407939	2371873	2372037	184407926	11
1 184814195 184814219	2372069	2372094	184814202	7
1 185083792 185083816	2372211	2372217	185083801	9
1 185182447 185182471	2372211	2372236	185182463	16
1 186878828 186878852	2372427	2372434	186878837	9
1 188225531 188225555	2372549	2372550	188225542	11
1 190814660 190814684	2372781	2372797	190814660	0
1 190845656 190845680	2372812	2372813	190845666	10
1 190894177 190894201	2372812	2372840	190894193	16
1 191045603 191045627	2372858	2372871	191045620	17
1 191312690 191312714	2372924	2372945	191312692	2
1 191326197 191326221	2372924	2372963	191326201	4
1 191326191 191326215	2372924	2372963	191326201	10
1 191697565 191697589	2372967	2373056	191697572	7
1 191697567 191697591	2372967	2373056	191697572	5
1 192425094 192425118	2373147	2373151	192425118	24
1 192425111 192425135	2373147	2373151	192425118	7
1 192425206 192425230	2373147	2373152	192425207	1
1 192425207 192425231	2373147	2373152	192425207	0
1 192425206 192425230	2373147	2373152	192425222	16
1 192425207 192425231	2373147	2373152	192425222	15
1 192425209 192425233	2373147	2373152	192425222	13
1 192425211 192425235	2373147	2373152	192425222	11
1 195697112 195697136	2373564	2373608	195697118	6
1 196139958 196139982	2373677	2373685	196139967	9
1 196153300 196153324	2373693	2373698	196153306	6
1 196166393 196166417	2373693	2373714	196166401	8
1 196915824 196915848	2373842	2373873	196915848	24
1 196915848 196915872	2373842	2373873	196915848	0
1 196993065 196993089	2373842	2373943	196993075	10
1 197279906 197279930	2374001	2374006	197279926	20
1 197279908 197279932	2374001	2374006	197279926	18
1 197279909 197279933	2374001	2374006	197279926	17
1 197279911 197279935	2374001	2374006	197279926	15
1 197624001 197624025	2374048	2374064	197624019	18
1 198275949 198275973	2374126	2374159	198275959	10
1 198275956 198275980	2374126	2374159	198275959	3
1 198538099 198538123	2374279	2374280	198538122	23
1 198565119 198565143	2374279	2374284	198565122	3
1 199102405 199102429	2374345	2374406	199102421	16
1 199157551 199157575	2374467	2374469	199157567	16
1 199164691 199164715	2374475	2374476	199164715	24
1 199164712 199164736	2374475	2374476	199164715	3
1 199193822 199193846	2374501	2374503	199193833	11
1 199582416 199582440	2374604	2374648	199582425	9
1 199799152 199799176	2374720	2374725	199799170	18
1 199799165 199799189	2374720	2374725	199799170	5
1 199975297 199975321	2374746	2374787	199975309	12
1 200127629 200127653	2374926	2374939	200127643	14
1 200127633 200127657	2374926	2374939	200127643	10
1 200127640 200127664	2374926	2374939	200127643	3
1 200127642 200127666	2374926	2374939	200127643	1
1 200224746 200224770	2374982	2374989	200224759	13
1 200224751 200224775	2374982	2374989	200224759	8
1 200224745 200224769	2374982	2374989	200224759	14
1 200247964 200247988	2375011	2375021	200247965	1
1 200420433 200420457	2375076	2375116	200420437	4
1 200420434 200420458	2375076	2375116	200420437	3
1 201044364 201044388	2375407	2375416	201044380	16
1 201108945 201108969	2375443	2375447	201108948	3
1 201109504 201109528	2375443	2375450	201109522	18
1 201311657 201311681	2375523	2375582	201311674	17
1 201945149 201945173	2375706	2375738	201945159	10
1 201945152 201945176	2375706	2375738	201945159	7
1 201946791 201946815	2375706	2375739	201946796	5
1 202059073 202059097	2375871	2375872	202059084	11
1 202059876 202059900	2375873	2375874	202059876	0
1 202582140 202582164	2375999	2376000	202582161	21
1 202647461 202647485	2376010	2376022	202647484	23
1 202647477 202647501	2376010	2376022	202647484	7
1 202647477 202647501	2376010	2376022	202647484	7
1 202784983 202785007	2376037	2376065	202784997	14
1 202839506 202839530	2376037	2376088	202839509	3
1 202864311 202864335	2376115	2376119	202864314	3
1 203181691 203181715	2376168	2376198	203181715	24
1 203300126 203300150	2376299	2376315	203300141	15
1 203300128 203300152	2376299	2376315	203300141	13
1 203300130 203300154	2376299	2376315	203300141	11
1 203300131 203300155	2376299	2376315	203300141	10
1 203309545 203309569	2376299	2376335	203309551	6
1 203309546 203309570	2376299	2376335	203309551	5
1 203309548 203309572	2376299	2376335	203309551	3
1 203309549 203309573	2376299	2376335	203309551	2
1 203506706 203506730	2376376	2376411	203506723	17
1 203862040 203862064	2376587	2376592	203862057	17
1 204693950 204693974	2376708	2376734	204693972	22
1 204710439 204710463	2376799	2376800	204710458	19
1 204710447 204710471	2376799	2376800	204710458	11
1 204710455 204710479	2376799	2376800	204710458	3
1 204888974 204888998	2376894	2376908	204888981	7
1 205079824 205079848	2376988	2377004	205079829	5
1 205079828 205079852	2376988	2377004	205079829	1
1 205294709 205294733	2377094	2377101	205294710	1
1 205353013 205353037	2377165	2377169	205353032	19
1 205353014 205353038	2377165	2377169	205353032	18
1 205353015 205353039	2377165	2377169	205353032	17
1 205411982 205412006	2377191	2377199	205411999	17
1 205747591 205747615	2377332	2377344	205747598	7
1 206033902 206033926	2377427	2377505	206033906	4
1 206033905 206033929	2377427	2377505	206033906	1
1 206034284 206034308	2377427	2377505	206034286	2
1 206034284 206034308	2377427	2377505	206034287	3
1 206034284 206034308	2377427	2377505	206034288	4
1 206059186 206059210	2377580	2377581	206059193	7
1 207638681 207638705	2377961	2377966	207638702	21
1 207638727 207638751	2377961	2377966	207638740	13
1 207806730 207806754	2378019	2378029	207806733	3
1 208019703 208019727	2378121	2378170	208019723	20
1 208019704 208019728	2378121	2378170	208019723	19
1 208544009 208544033	2378369	2378377	208544026	17
1 208830128 208830152	2378369	2378446	208830148	20
1 208866962 208866986	2378369	2378454	208866986	24
1 208866964 208866988	2378369	2378454	208866986	22
1 208912372 208912396	2378487	2378488	208912387	15
1 208912387 208912411	2378487	2378488	208912387	0
1 209541464 209541488	2378584	2378618	209541486	22
1 209613233 209613257	2378662	2378705	209613251	18
1 209770679 209770703	2378765	2378769	209770697	18
1 209859829 209859853	2378798	2378811	209859842	13
1 209872802 209872826	2378815	2378817	209872821	19
1 209879736 209879760	2378820	2378821	209879746	10
1 209879731 209879755	2378820	2378821	209879746	15
1 209879732 209879756	2378820	2378821	209879746	14
1 210176474 210176498	2378929	2378930	210176497	23
1 210344378 210344402	2378937	2378969	210344391	13
1 210384796 210384820	2378937	2378987	210384815	19
1 210596951 210596975	2379009	2379040	210596971	20
1 210673277 210673301	2379068	2379072	210673301	24
1 210686227 210686251	2379068	2379084	210686240	13
1 210858137 210858161	2379132	2379147	210858153	16
1 210858150 210858174	2379132	2379147	210858153	3
1 210865694 210865718	2379168	2379176	210865715	21
1 210865712 210865736	2379168	2379176	210865715	3
1 210865899 210865923	2379168	2379177	210865913	14
1 210865904 210865928	2379168	2379177	210865913	9
1 211228516 211228540	2379314	2379382	211228535	19
1 211228525 211228549	2379314	2379382	211228535	10
1 211231105 211231129	2379384	2379385	211231107	2
1 211231105 211231129	2379384	2379385	211231126	21
1 211231105 211231129	2379384	2379385	211231128	23
1 211231105 211231129	2379384	2379385	211231129	24
1 211512789 211512813	2379399	2379480	211512793	4
1 212279007 212279031	2379665	2379694	212279031	24
1 212316766 212316790	2379665	2379705	212316780	14
1 212350567 212350591	2379712	2379713	212350588	21
1 212350574 212350598	2379712	2379713	212350588	14
1 212449197 212449221	2379739	2379741	212449205	8
1 212520463 212520487	2379754	2379760	212520467	4
1 212572170 212572194	2379754	2379799	212572175	5
1 212576880 212576904	2379754	2379805	212576889	9
1 212576887 212576911	2379754	2379805	212576889	2
1 212791321 212791345	2379845	2379858	212791345	24
1 212854932 212854956	2379863	2379880	212854956	24
1 212854940 212854964	2379863	2379880	212854956	16
1 212886043 212886067	2379863	2379903	212886066	23
1 212886043 212886067	2379863	2379903	212886066	23
1 212898926 212898950	2379863	2379915	212898934	8
1 213476248 213476272	2379974	2380019	213476255	7
1 213616497 213616521	2380032	2380033	213616519	22
1 213858655 213858679	2380055	2380095	213858655	0
1 213860884 213860908	2380055	2380102	213860903	19
1 213860880 213860904	2380055	2380102	213860903	23
1 213860903 213860927	2380055	2380102	213860903	0
1 215318294 215318318	2380299	2380316	215318312	18
1 216286191 216286215	2380506	2380530	216286207	16
1 216298774 216298798	2380506	2380534	216298782	8
1 216525257 216525281	2380554	2380555	216525277	20
1 216914574 216914598	2380719	2380722	216914591	17
1 216914591 216914615	2380719	2380722	216914591	0
1 217122541 217122565	2380757	2380761	217122560	19
1 217122576 217122600	2380757	2380761	217122594	18
1 217191280 217191304	2380757	2380766	217191293	13
1 218644939 218644963	2381138	2381139	218644950	11
1 218902714 218902738	2381177	2381242	218902715	1
1 219010411 219010435	2381264	2381289	219010429	18
1 219120184 219120208	2381368	2381379	219120195	11
1 220356163 220356187	2381660	2381678	220356171	8
1 220438354 220438378	2381660	2381692	220438369	15
1 220686285 220686309	2381738	2381746	220686304	19
1 220686285 220686309	2381738	2381746	220686304	19
1 220907766 220907790	2381865	2381866	220907784	18
1 220907784 220907808	2381865	2381866	220907784	0
1 220907766 220907790	2381865	2381866	220907784	18
1 220907784 220907808	2381865	2381866	220907784	0
1 220907766 220907790	2381865	2381866	220907784	18
1 220907784 220907808	2381865	2381866	220907784	0
1 220907766 220907790	2381865	2381866	220907785	19
1 220907784 220907808	2381865	2381866	220907785	1
1 220907766 220907790	2381865	2381866	220907785	19
1 220907784 220907808	2381865	2381866	220907785	1
1 220907766 220907790	2381865	2381866	220907785	19
1 220907784 220907808	2381865	2381866	220907785	1
1 220958890 220958914	2381876	2381885	220958905	15
1 220958892 220958916	2381876	2381885	220958905	13
1 220958890 220958914	2381876	2381885	220958905	15
1 220958892 220958916	2381876	2381885	220958905	13
1 220962448 220962472	2381876	2381889	220962471	23
1 220962449 220962473	2381876	2381889	220962471	22
1 220962448 220962472	2381876	2381889	220962471	23
1 220962449 220962473	2381876	2381889	220962471	22
1 220962448 220962472	2381876	2381889	220962471	23
1 220962449 220962473	2381876	2381889	220962471	22
1 220973647 220973671	2381876	2381900	220973670	23
1 221258675 221258699	2381927	2381991	221258698	23
1 221258675 221258699	2381927	2381991	221258698	23
1 221561079 221561103	2382043	2382049	221561098	19
1 221561079 221561103	2382043	2382049	221561098	19
1 221696441 221696465	2382074	2382075	221696446	5
1 221980423 221980447	2382117	2382130	221980430	7
1 221980424 221980448	2382117	2382130	221980430	6
1 221980425 221980449	2382117	2382130	221980430	5
1 221980423 221980447	2382117	2382130	221980432	9
1 221980424 221980448	2382117	2382130	221980432	8
1 221980425 221980449	2382117	2382130	221980432	7
1 221980423 221980447	2382117	2382130	221980433	10
1 221980424 221980448	2382117	2382130	221980433	9
1 221980425 221980449	2382117	2382130	221980433	8
1 221980423 221980447	2382117	2382130	221980434	11
1 221980424 221980448	2382117	2382130	221980434	10
1 221980425 221980449	2382117	2382130	221980434	9
1 221980423 221980447	2382117	2382130	221980436	13
1 221980424 221980448	2382117	2382130	221980436	12
1 221980425 221980449	2382117	2382130	221980436	11
1 221980423 221980447	2382117	2382130	221980437	14
1 221980424 221980448	2382117	2382130	221980437	13
1 221980425 221980449	2382117	2382130	221980437	12
1 221980423 221980447	2382117	2382130	221980438	15
1 221980424 221980448	2382117	2382130	221980438	14
1 221980425 221980449	2382117	2382130	221980438	13
1 221980423 221980447	2382117	2382130	221980439	16
1 221980424 221980448	2382117	2382130	221980439	15
1 221980425 221980449	2382117	2382130	221980439	14
1 221980423 221980447	2382117	2382130	221980440	17
1 221980424 221980448	2382117	2382130	221980440	16
1 221980425 221980449	2382117	2382130	221980440	15
1 222027312 222027336	2382117	2382189	222027323	11
1 222416337 222416361	2382336	2382359	222416344	7
1 222416326 222416350	2382336	2382359	222416344	18
1 222630849 222630873	2382419	2382443	222630864	15
1 222938078 222938102	2382467	2382549	222938094	16
1 222938080 222938104	2382467	2382549	222938094	14
1 222938115 222938139	2382467	2382550	222938118	3
1 222938116 222938140	2382467	2382550	222938118	2
1 222748297 222748321	2382576	2382578	222748301	4
1 223372282 223372306	2382678	2382698	223372304	22
1 223372284 223372308	2382678	2382698	223372304	20
1 223372285 223372309	2382678	2382698	223372304	19
1 223372286 223372310	2382678	2382698	223372304	18
1 223398827 223398851	2382705	2382711	223398836	9
1 223559332 223559356	2382781	2382787	223559333	1
1 223600479 223600503	2382781	2382805	223600484	5
1 223622300 223622324	2382781	2382826	223622302	2
1 223622301 223622325	2382781	2382826	223622302	1
1 223622302 223622326	2382781	2382826	223622302	0
1 223631713 223631737	2382781	2382829	223631727	14
1 223634489 223634513	2382781	2382830	223634493	4
1 224320288 224320312	2383062	2383072	224320311	23
1 224373317 224373341	2383062	2383087	224373320	3
1 224373318 224373342	2383062	2383087	224373320	2
1 224693671 224693695	2383164	2383169	224693686	15
1 224693676 224693700	2383164	2383169	224693686	10
1 225139931 225139955	2383312	2383333	225139946	15
1 225165045 225165069	2383356	2383365	225165064	19
1 225165050 225165074	2383356	2383365	225165064	14
1 225165054 225165078	2383356	2383365	225165064	10
1 225914183 225914207	2383524	2383545	225914206	23
1 225915982 225916006	2383550	2383553	225915994	12
1 226013870 226013894	2383557	2383579	226013894	24
1 226013886 226013910	2383557	2383579	226013894	8
1 226034449 226034473	2383557	2383597	226034472	23
1 226034457 226034481	2383557	2383597	226034472	15
1 226051617 226051641	2383631	2383633	226051637	20
1 226051619 226051643	2383631	2383633	226051637	18
1 226051620 226051644	2383631	2383633	226051637	17
1 226051623 226051647	2383631	2383633	226051637	14
1 226071686 226071710	2383639	2383643	226071697	11
1 226347895 226347919	2383726	2383752	226347912	17
1 226401032 226401056	2383859	2383879	226401043	11
1 226401043 226401067	2383859	2383879	226401043	0
1 226522390 226522414	2383999	2384049	226522393	3
1 226522917 226522941	2383999	2384051	226522917	0
1 226534151 226534175	2383999	2384071	226534167	16
1 226628638 226628662	2384198	2384226	226628654	16
1 226628639 226628663	2384198	2384226	226628654	15
1 226628640 226628664	2384198	2384226	226628654	14
1 226927737 226927761	2384401	2384407	226927761	24
1 226927753 226927777	2384401	2384407	226927761	8
1 227140957 227140981	2384454	2384463	227140976	19
1 227532729 227532753	2384604	2384605	227532748	19
1 227839955 227839979	2384705	2384716	227839959	4
1 228482693 228482717	2384788	2384887	228482707	14
1 229009470 229009494	2385012	2385054	229009474	4
1 229202639 229202663	2385095	2385114	229202644	5
1 229224292 229224316	2385121	2385124	229224294	2
1 229416498 229416522	2385146	2385187	229416506	8
1 229443756 229443780	2385197	2385201	229443773	17
1 229443772 229443796	2385197	2385201	229443773	1
1 229478526 229478550	2385197	2385236	229478528	2
1 229478528 229478552	2385197	2385236	229478528	0
1 229767678 229767702	2385306	2385327	229767694	16
1 229767677 229767701	2385306	2385327	229767694	17
1 229767741 229767765	2385306	2385327	229767750	9
1 230067731 230067755	2385343	2385418	230067748	17
1 230067919 230067943	2385343	2385418	230067926	7
1 230301510 230301534	2385488	2385489	230301526	16
1 230301526 230301550	2385488	2385489	230301526	0
1 231009015 231009039	2385659	2385668	231009030	15
1 231012115 231012139	2385659	2385676	231012134	19
1 231164451 231164475	2385696	2385713	231164460	9
1 231171500 231171524	2385696	2385718	231171502	2
1 231183025 231183049	2385736	2385739	231183049	24
1 231183038 231183062	2385736	2385739	231183049	11
1 231183046 231183070	2385736	2385739	231183049	3
1 231531549 231531573	2385797	2385809	231531569	20
1 231585825 231585849	2385797	2385843	231585826	1
1 231874081 231874105	2385873	2385920	231874088	7
1 231874077 231874101	2385873	2385920	231874088	11
1 231874081 231874105	2385873	2385920	231874092	11
1 231874077 231874101	2385873	2385920	231874092	15
1 232061821 232061845	2385967	2385970	232061822	1
1 232386939 232386963	2385967	2386002	232386958	19
1 232386940 232386964	2385967	2386002	232386958	18
1 232386955 232386979	2385967	2386002	232386958	3
1 232487776 232487800	2385967	2386021	232487800	24
1 232487780 232487804	2385967	2386021	232487800	20
1 232519011 232519035	2385967	2386035	232519028	17
1 232519011 232519035	2385967	2386035	232519029	18
1 232809223 232809247	2386179	2386188	232809244	21
1 233105514 233105538	2386267	2386293	233105514	0
1 233586780 233586804	2386418	2386422	233586786	6
1 233586784 233586808	2386418	2386422	233586786	2
1 233586780 233586804	2386418	2386422	233586789	9
1 233586784 233586808	2386418	2386422	233586789	5
1 233586787 233586811	2386418	2386422	233586789	2
1 233586789 233586813	2386418	2386422	233586789	0
1 233588197 233588221	2386418	2386424	233588210	13
1 233767585 233767609	2386500	2386502	233767586	1
1 233767585 233767609	2386500	2386502	233767593	8
1 233967938 233967962	2386585	2386588	233967939	1
1 233967939 233967963	2386585	2386588	233967939	0
1 234150552 234150576	2386614	2386633	234150564	12
1 234230785 234230809	2386657	2386658	234230805	20
1 234230799 234230823	2386657	2386658	234230805	6
1 234230804 234230828	2386657	2386658	234230805	1
1 234340252 234340276	2386701	2386704	234340258	6
1 234340257 234340281	2386701	2386704	234340258	1
1 234341309 234341333	2386716	2386717	234341326	17
1 234341315 234341339	2386716	2386717	234341326	11
1 234341837 234341861	2386720	2386721	234341849	12
1 234341845 234341869	2386720	2386721	234341849	4
1 234341955 234341979	2386722	2386723	234341971	16
1 234351101 234351125	2386730	2386731	234351118	17
1 234351109 234351133	2386730	2386731	234351118	9
1 234409988 234410012	2386747	2386765	234410004	16
1 234409993 234410017	2386747	2386765	234410004	11
1 234409995 234410019	2386747	2386765	234410004	9
1 234877662 234877686	2386932	2386938	234877663	1
1 234920140 234920164	2386943	2386948	234920156	16
1 234920147 234920171	2386943	2386948	234920156	9
1 234920160 234920184	2386943	2386948	234920173	13
1 234957437 234957461	2386943	2386962	234957440	3
1 235050201 235050225	2387006	2387027	235050205	4
1 235128929 235128953	2387006	2387075	235128950	21
1 235130445 235130469	2387006	2387076	235130446	1
1 236038856 236038880	2387126	2387372	236038857	1
1 236038929 236038953	2387126	2387372	236038946	17
1 236049275 236049299	2387126	2387378	236049286	11
1 236157222 236157246	2387396	2387416	236157231	9
1 236157222 236157246	2387396	2387416	236157232	10
1 236643742 236643766	2387483	2387496	236643760	18
1 237775583 237775607	2387606	2387626	237775590	7
1 237775587 237775611	2387606	2387626	237775590	3
1 238288048 238288072	2387711	2387730	238288063	15
1 238366177 238366201	2387711	2387757	238366187	10
1 238400706 238400730	2387711	2387767	238400721	15
1 238401181 238401205	2387711	2387769	238401203	22
1 239228660 239228684	2387991	2387998	239228671	11
1 239228664 239228688	2387991	2387998	239228671	7
1 239228660 239228684	2387991	2387998	239228671	11
1 239987241 239987265	2388148	2388182	239987257	16
1 239987244 239987268	2388148	2388182	239987257	13
1 239987249 239987273	2388148	2388182	239987257	8
1 240002721 240002745	2388148	2388193	240002741	20
1 240002723 240002747	2388148	2388193	240002741	18
1 240062658 240062682	2388148	2388218	240062675	17
1 240072259 240072283	2388219	2388220	240072282	23
1 240072276 240072300	2388219	2388220	240072282	6
1 240072276 240072300	2388219	2388220	240072292	16
1 240287017 240287041	2388282	2388283	240287018	1
1 240287017 240287041	2388282	2388283	240287021	4
1 240287020 240287044	2388282	2388283	240287021	1
1 240414801 240414825	2388308	2388312	240414807	6
1 240414803 240414827	2388308	2388312	240414807	4
1 240735606 240735630	2388362	2388373	240735627	21
1 240954233 240954257	2388404	2388406	240954248	15
1 240969845 240969869	2388407	2388408	240969861	16
1 240969847 240969871	2388407	2388408	240969861	14
1 240969849 240969873	2388407	2388408	240969861	12
1 240969852 240969876	2388407	2388408	240969861	9
1 241055099 241055123	2388424	2388429	241055104	5
1 241055100 241055124	2388424	2388429	241055104	4
1 241560506 241560530	2388525	2388565	241560514	8
1 241726972 241726996	2388525	2388642	241726979	7
1 242240738 242240762	2388741	2388757	242240756	18
1 242176780 242176804	2388766	2388776	242176799	19
1 242292308 242292332	2388820	2388821	242292326	18
1 242292320 242292344	2388820	2388821	242292326	6
1 242293675 242293699	2388832	2388833	242293688	13
1 242458356 242458380	2388880	2388892	242458371	15
1 242458366 242458390	2388880	2388892	242458371	5
1 242790878 242790902	2388960	2388983	242790900	22
1 242870105 242870129	2388960	2389013	242870110	5
1 242870105 242870129	2388960	2389013	242870111	6
1 243024239 243024263	2389053	2389054	243024261	22
1 243024241 243024265	2389053	2389054	243024261	20
1 243024253 243024277	2389053	2389054	243024261	8
1 243024259 243024283	2389053	2389054	243024261	2
1 243065362 243065386	2389062	2389064	243065375	13
1 243065368 243065392	2389062	2389064	243065375	7
1 243328764 243328788	2389224	2389225	243328770	6
1 243328768 243328792	2389224	2389225	243328770	2
1 243916345 243916369	2389247	2389364	243916365	20
1 243939078 243939102	2389478	2389483	243939102	24
1 244376450 244376474	2389611	2389619	244376462	12
1 244380259 244380283	2389611	2389621	244380278	19
1 244380269 244380293	2389611	2389621	244380278	9
1 244390825 244390849	2389635	2389636	244390832	7
1 244625427 244625451	2389676	2389679	244625447	20
1 244625430 244625454	2389676	2389679	244625447	17
1 244625445 244625469	2389676	2389679	244625447	2
1 244625446 244625470	2389676	2389679	244625447	1
1 244812841 244812865	2389718	2389727	244812856	15
1 244897859 244897883	2389718	2389771	244897871	12
1 244970155 244970179	2389789	2389802	244970175	20
1 244970172 244970196	2389789	2389802	244970175	3
1 244997254 244997278	2389789	2389817	244997271	17
1 244997294 244997318	2389789	2389817	244997306	12
1 244997305 244997329	2389789	2389817	244997306	1
1 244997304 244997328	2389789	2389817	244997306	2
1 245021331 245021355	2389834	2389847	245021351	20
1 245245285 245245309	2389895	2389897	245245302	17
1 245334971 245334995	2389918	2389919	245334973	2
1 245486735 245486759	2389996	2390000	245486754	19
1 245564254 245564278	2390026	2390027	245564267	13
1 245648683 245648707	2390050	2390053	245648686	3
1 245648684 245648708	2390050	2390053	245648686	2
1 245721109 245721133	2390089	2390095	245721116	7
1 245721988 245722012	2390089	2390100	245721988	0
1 245748425 245748449	2390102	2390107	245748432	7
1 245850380 245850404	2390146	2390150	245850390	10
1 246004999 246005023	2390162	2390165	246005000	1
1 246005717 246005741	2390162	2390169	246005735	18
1 246005723 246005747	2390162	2390169	246005735	12
1 246005735 246005759	2390162	2390169	246005735	0
1 246126401 246126425	2390180	2390206	246126405	4
1 246164582 246164606	2390180	2390214	246164594	12
1 246164584 246164608	2390180	2390214	246164594	10
1 246164585 246164609	2390180	2390214	246164594	9
1 246164588 246164612	2390180	2390214	246164594	6
1 246167234 246167258	2390243	2390245	246167249	15
1 246167225 246167249	2390243	2390245	246167249	24
1 246330113 246330137	2390243	2390249	246330118	5
1 246195336 246195360	2390259	2390260	246195348	12
1 246196102 246196126	2390259	2390264	246196109	7
1 246204778 246204802	2390268	2390269	246204796	18
1 246220220 246220244	2390268	2390273	246220236	16
1 246220225 246220249	2390268	2390273	246220236	11
1 246245266 246245290	2390268	2390285	246245274	8
1 246259093 246259117	2390296	2390297	246259102	9
1 246268500 246268524	2390298	2390300	246268515	15
1 246268502 246268526	2390298	2390300	246268515	13
1 246268506 246268530	2390298	2390300	246268515	9
1 246268508 246268532	2390298	2390300	246268515	7
1 246591575 246591599	2390370	2390371	246591580	5
1 246591578 246591602	2390370	2390371	246591580	2
1 246591580 246591604	2390370	2390371	246591580	0
1 246591575 246591599	2390370	2390371	246591580	5
1 246591578 246591602	2390370	2390371	246591580	2
1 246591580 246591604	2390370	2390371	246591580	0
1 246636811 246636835	2390380	2390386	246636824	13
1 246636811 246636835	2390380	2390386	246636824	13
1 246636989 246637013	2390380	2390387	246637006	17
1 246636990 246637014	2390380	2390387	246637006	16
1 246636991 246637015	2390380	2390387	246637006	15
1 246636993 246637017	2390380	2390387	246637006	13
1 246636989 246637013	2390380	2390387	246637006	17
1 246825952 246825976	2390449	2390450	246825957	5
1 246825952 246825976	2390449	2390450	246825957	5
1 247179421 247179445	2390518	2390529	247179430	9
1 752032 752056	2390976	2390978	752050	18
1 1043646 1043670	2391081	2391084	1043658	12
1 1101812 1101836	2391144	2391146	1101825	13
1 1101813 1101837	2391144	2391146	1101825	12
1 1101814 1101838	2391144	2391146	1101825	11
1 1142452 1142476	2391188	2391190	1142464	12
1 1146100 1146124	2391188	2391201	1146109	9
1 1154037 1154061	2391188	2391217	1154042	5
1 1154041 1154065	2391188	2391217	1154042	1
1 1168092 1168116	2391227	2391239	1168107	15
1 1168095 1168119	2391227	2391239	1168107	12
1 1168098 1168122	2391227	2391239	1168107	9
1 1168103 1168127	2391227	2391239	1168107	4
1 1244023 1244047	2391360	2391399	1244034	11
1 1467039 1467063	2391647	2391648	1467055	16
1 1490855 1490879	2391647	2391668	1490863	8
1 1490857 1490881	2391647	2391668	1490863	6
1 1490855 1490879	2391647	2391668	1490867	12
1 1490857 1490881	2391647	2391668	1490867	10
1 1490855 1490879	2391647	2391668	1490871	16
1 1490857 1490881	2391647	2391668	1490871	14
1 1490855 1490879	2391647	2391668	1490873	18
1 1490857 1490881	2391647	2391668	1490873	16
1 1678438 1678462	2391687	2391725	1678439	1
1 1678439 1678463	2391687	2391725	1678439	0
1 1714555 1714579	2391840	2391854	1714579	24
1 1714557 1714581	2391840	2391854	1714579	22
1 1714561 1714585	2391840	2391854	1714579	18
1 1720508 1720532	2391840	2391858	1720529	21
1 1720510 1720534	2391840	2391858	1720529	19
1 1720511 1720535	2391840	2391858	1720529	18
1 1720512 1720536	2391840	2391858	1720529	17
1 1746701 1746725	2391840	2391875	1746724	23
1 1746702 1746726	2391840	2391875	1746724	22
1 1746719 1746743	2391840	2391875	1746724	5
1 1868763 1868787	2391979	2391985	1868786	23
1 1868763 1868787	2391979	2391985	1868786	23
1 2103122 2103146	2392087	2392088	2103132	10
1 2245163 2245187	2392267	2392292	2245167	4
1 2266128 2266152	2392267	2392321	2266148	20
1 2266133 2266157	2392267	2392321	2266148	15
1 2297337 2297361	2392267	2392354	2297361	24
1 2297615 2297639	2392267	2392357	2297620	5
1 2273692 2273716	2392404	2392411	2273704	12
1 2715339 2715363	2392666	2392731	2715363	24
1 2715342 2715366	2392666	2392731	2715363	21
1 2817792 2817816	2392855	2392856	2817807	15
1 2817804 2817828	2392855	2392856	2817807	3
1 2817863 2817887	2392855	2392856	2817876	13
1 2817872 2817896	2392855	2392856	2817876	4
1 2827781 2827805	2392865	2392866	2827785	4
1 2828554 2828578	2392865	2392867	2828571	17
1 2828555 2828579	2392865	2392867	2828571	16
1 2828554 2828578	2392865	2392867	2828576	22
1 2828555 2828579	2392865	2392867	2828576	21
1 2828554 2828578	2392865	2392867	2828577	23
1 2828555 2828579	2392865	2392867	2828577	22
1 2889189 2889213	2392894	2392914	2889197	8
1 2889191 2889215	2392894	2392914	2889197	6
1 2889197 2889221	2392894	2392914	2889197	0
1 2897339 2897363	2392894	2392924	2897343	4
1 2908212 2908236	2392894	2392929	2908234	22
1 2908219 2908243	2392894	2392929	2908234	15
1 3134378 3134402	2393153	2393155	3134397	19
1 3134394 3134418	2393153	2393155	3134397	3
1 3134392 3134416	2393153	2393155	3134397	5
1 3218018 3218042	2393153	2393172	3218021	3
1 3183085 3183109	2393209	2393215	3183108	23
1 3202607 3202631	2393209	2393227	3202615	8
1 3446766 3446790	2393333	2393376	3446773	7
1 3396371 3396395	2393333	2393437	3396384	13
1 3396903 3396927	2393333	2393439	3396925	22
1 3396915 3396939	2393333	2393439	3396925	10
1 3403518 3403542	2393333	2393469	3403533	15
1 3408298 3408322	2393333	2393495	3408322	24
1 3408307 3408331	2393333	2393495	3408322	15
1 3547528 3547552	2393538	2393568	3547547	19
1 3547546 3547570	2393538	2393568	3547547	1
1 3547546 3547570	2393538	2393568	3547553	7
1 3642736 3642760	2393654	2393658	3642739	3
1 3643833 3643857	2393654	2393665	3643833	0
1 3718919 3718943	2393740	2393741	3718923	4
1 3718915 3718939	2393740	2393741	3718923	8
1 3736332 3736356	2393740	2393767	3736356	24
1 3933619 3933643	2393850	2393851	3933621	2
1 3933619 3933643	2393850	2393851	3933636	17
1 4017592 4017616	2393854	2393886	4017607	15
1 4042053 4042077	2393854	2393893	4042063	10
1 4042123 4042147	2393854	2393893	4042134	11
1 4042123 4042147	2393854	2393893	4042145	22
1 4135625 4135649	2393906	2393913	4135636	11
1 4135629 4135653	2393906	2393913	4135636	7
1 4135631 4135655	2393906	2393913	4135636	5
1 4135634 4135658	2393906	2393913	4135636	2
1 4327242 4327266	2393965	2393966	4327259	17
1 4442542 4442566	2394000	2394001	4442561	19
1 4442558 4442582	2394000	2394001	4442561	3
1 4480010 4480034	2394007	2394010	4480031	21
1 5180065 5180089	2394154	2394173	5180080	15
1 5180067 5180091	2394154	2394173	5180080	13
1 5180070 5180094	2394154	2394173	5180080	10
1 5453407 5453431	2394215	2394238	5453417	10
1 5467714 5467738	2394241	2394242	5467730	16
1 5691054 5691078	2394319	2394320	5691074	20
1 5694867 5694891	2394319	2394324	5694874	7
1 5694867 5694891	2394319	2394324	5694874	7
1 5859831 5859855	2394361	2394389	5859833	2
1 5860986 5861010	2394361	2394390	5860990	4
1 5863133 5863157	2394361	2394394	5863136	3
1 5863631 5863655	2394361	2394394	5863641	10
1 5864728 5864752	2394361	2394397	5864747	19
1 5864734 5864758	2394361	2394397	5864747	13
1 6160345 6160369	2394478	2394555	6160355	10
1 6265463 6265487	2394626	2394642	6265476	13
1 6265467 6265491	2394626	2394642	6265476	9
1 6265476 6265500	2394626	2394642	6265476	0
1 6491630 6491654	2394726	2394779	6491637	7
1 6491631 6491655	2394726	2394779	6491637	6
1 6532273 6532297	2394784	2394806	6532289	16
1 6537209 6537233	2394784	2394811	6537225	16
1 7032500 7032524	2394979	2394980	7032522	22
1 7032507 7032531	2394979	2394980	7032522	15
1 7372049 7372073	2395020	2395032	7372066	17
1 7372057 7372081	2395020	2395032	7372066	9
1 8347406 8347430	2395245	2395280	8347417	11
1 8490745 8490769	2395245	2395321	8490754	9
1 8985983 8986007	2395545	2395546	8985985	2
1 9052284 9052308	2395564	2395598	9052288	4
1 9052286 9052310	2395564	2395598	9052288	2
1 9083450 9083474	2395618	2395619	9083462	12
1 9164727 9164751	2395626	2395655	9164751	24
1 9252209 9252233	2395729	2395736	9252226	17
1 9252219 9252243	2395729	2395736	9252226	7
1 9636432 9636456	2395853	2395857	9636437	5
1 9726626 9726650	2395890	2395921	9726642	16
1 9760587 9760611	2395890	2395943	9760591	4
1 9760588 9760612	2395890	2395943	9760591	3
1 9832057 9832081	2395965	2395966	9832068	11
1 9832061 9832085	2395965	2395966	9832068	7
1 9832063 9832087	2395965	2395966	9832068	5
1 9832945 9832969	2395965	2395966	9832945	0
1 9875702 9875726	2395965	2395999	9875720	18
1 9911652 9911676	2396009	2396015	9911668	16
1 9912856 9912880	2396009	2396018	9912880	24
1 10937746 10937770	2396362	2396383	10937752	6
1 10974156 10974180	2396402	2396404	10974173	17
1 10974167 10974191	2396402	2396404	10974173	6
1 11070149 11070173	2396480	2396521	11070152	3
1 11157245 11157269	2396537	2396590	11157267	22
1 11157253 11157277	2396537	2396590	11157267	14
1 11157257 11157281	2396537	2396590	11157267	10
1 11445288 11445312	2396671	2396694	11445297	9
1 11462373 11462397	2396671	2396704	11462375	2
1 11637263 11637287	2396750	2396774	11637276	13
1 11888971 11888995	2396872	2396873	11888979	8
1 11888965 11888989	2396872	2396873	11888979	14
1 11888972 11888996	2396872	2396873	11888979	7
1 11905204 11905228	2396872	2396885	11905218	14
1 11905211 11905235	2396872	2396885	11905218	7
1 11973916 11973940	2396898	2396899	11973923	7
1 14917199 14917223	2397435	2397463	14917223	24
1 14917223 14917247	2397435	2397463	14917223	0
1 15047787 15047811	2397500	2397501	15047792	5
1 15273366 15273390	2397590	2397591	15273374	8
1 15273357 15273381	2397590	2397591	15273374	17
1 15273370 15273394	2397590	2397591	15273374	4
1 15274542 15274566	2397590	2397592	15274565	23
1 15274561 15274585	2397590	2397592	15274565	4
1 15274542 15274566	2397590	2397592	15274566	24
1 15274561 15274585	2397590	2397592	15274566	5
1 16034439 16034463	2397804	2397807	16034456	17
1 16143754 16143778	2397847	2397868	16143754	0
1 16189972 16189996	2397847	2397895	16189976	4
1 16425076 16425100	2398040	2398053	16425099	23
1 16425078 16425102	2398040	2398053	16425099	21
1 16425080 16425104	2398040	2398053	16425099	19
1 16425082 16425106	2398040	2398053	16425099	17
1 16425529 16425553	2398040	2398055	16425548	19
1 16425531 16425555	2398040	2398055	16425548	17
1 16425537 16425561	2398040	2398055	16425548	11
1 16430963 16430987	2398040	2398061	16430985	22
1 16430963 16430987	2398040	2398061	16430987	24
1 16514448 16514472	2398073	2398103	16514459	11
1 16597847 16597871	2398146	2398151	16597857	10
1 16597851 16597875	2398146	2398151	16597857	6
1 16621061 16621085	2398146	2398165	16621063	2
1 16621249 16621273	2398146	2398165	16621254	5
1 16667096 16667120	2398193	2398194	16667111	15
1 16722385 16722409	2398193	2398245	16722389	4
1 17925590 17925614	2399004	2399013	17925599	9
1 18468146 18468170	2399171	2399175	18468160	14
1 19071971 19071995	2399302	2399314	19071987	16
1 19071978 19072002	2399302	2399314	19071987	9
1 19071971 19071995	2399302	2399314	19071987	16
1 19071978 19072002	2399302	2399314	19071987	9
1 19088443 19088467	2399302	2399344	19088467	24
1 19088450 19088474	2399302	2399344	19088467	17
1 19088443 19088467	2399302	2399344	19088467	24
1 19088450 19088474	2399302	2399344	19088467	17
1 19469941 19469965	2399687	2399709	19469957	16
1 19469953 19469977	2399687	2399709	19469957	4
1 19995409 19995433	2399908	2399965	19995425	16
1 19995469 19995493	2399908	2399965	19995490	21
1 19995477 19995501	2399908	2399965	19995490	13
1 20682664 20682688	2400177	2400180	20682684	20
1 20682669 20682693	2400177	2400180	20682684	15
1 20682673 20682697	2400177	2400180	20682684	11
1 20682680 20682704	2400177	2400180	20682684	4
1 20849430 20849454	2400218	2400219	20849430	0
1 20849809 20849833	2400218	2400219	20849811	2
1 20920172 20920196	2400286	2400288	20920175	3
1 20943444 20943468	2400322	2400326	20943465	21
1 20943446 20943470	2400322	2400326	20943465	19
1 21610983 21611007	2400598	2400601	21611007	24
1 21885648 21885672	2400718	2400736	21885654	6
1 21923317 21923341	2400718	2400762	21923326	9
1 21927302 21927326	2400718	2400766	21927311	9
1 22021651 22021675	2400793	2400798	22021660	9
1 22021654 22021678	2400793	2400798	22021660	6
1 22021655 22021679	2400793	2400798	22021660	5
1 22021657 22021681	2400793	2400798	22021660	3
1 22029310 22029334	2400793	2400823	22029314	4
1 22422473 22422497	2401049	2401051	22422492	19
1 22422487 22422511	2401049	2401051	22422492	5
1 22950840 22950864	2401130	2401139	22950854	14
1 22950846 22950870	2401130	2401139	22950854	8
1 23164377 23164401	2401166	2401173	23164382	5
1 23164378 23164402	2401166	2401173	23164382	4
1 23210187 23210211	2401166	2401181	23210209	22
1 23210194 23210218	2401166	2401181	23210209	15
1 23483295 23483319	2401270	2401272	23483316	21
1 23561479 23561503	2401333	2401337	23561496	17
1 23561496 23561520	2401333	2401337	23561496	0
1 23596597 23596621	2401347	2401361	23596606	9
1 23596598 23596622	2401347	2401361	23596606	8
1 23628713 23628737	2401384	2401393	23628725	12
1 23757227 23757251	2401493	2401494	23757240	13
1 23758111 23758135	2401493	2401499	23758115	4
1 23961329 23961353	2401550	2401558	23961352	23
1 23961336 23961360	2401550	2401558	23961352	16
1 23961403 23961427	2401550	2401559	23961423	20
1 23961406 23961430	2401550	2401559	23961423	17
1 23971189 23971213	2401550	2401565	23971196	7
1 23971190 23971214	2401550	2401565	23971196	6
1 23971191 23971215	2401550	2401565	23971196	5
1 23971192 23971216	2401550	2401565	23971196	4
1 23999106 23999130	2401581	2401604	23999109	3
1 24045215 24045239	2401643	2401648	24045227	12
1 24045218 24045242	2401643	2401648	24045227	9
1 24045221 24045245	2401643	2401648	24045227	6
1 24045226 24045250	2401643	2401648	24045227	1
1 24263605 24263629	2401670	2401692	24263629	24
1 24293959 24293983	2401670	2401737	24293974	15
1 24298821 24298845	2401670	2401744	24298836	15
1 24318851 24318875	2401753	2401755	24318858	7
1 24355801 24355825	2401774	2401777	24355823	22
1 24356683 24356707	2401774	2401784	24356695	12
1 24360573 24360597	2401774	2401789	24360584	11
1 24360576 24360600	2401774	2401789	24360584	8
1 24360579 24360603	2401774	2401789	24360584	5
1 24360582 24360606	2401774	2401789	24360584	2
1 24368536 24368560	2401774	2401796	24368555	19
1 24582944 24582968	2401849	2401867	24582949	5
1 24582947 24582971	2401849	2401867	24582949	2
1 24600465 24600489	2401849	2401878	24600484	19
1 24600470 24600494	2401849	2401878	24600484	14
1 25102278 25102302	2401994	2402000	25102294	16
1 25163132 25163156	2401994	2402025	25163133	1
1 25164028 25164052	2401994	2402028	25164035	7
1 25199252 25199276	2402040	2402041	25199275	23
1 25199273 25199297	2402040	2402041	25199275	2
1 25441752 25441776	2402111	2402117	25441752	0
1 25441752 25441776	2402111	2402117	25441767	15
1 25441755 25441779	2402111	2402117	25441767	12
1 26019901 26019925	2402395	2402405	26019920	19
1 26019915 26019939	2402395	2402405	26019920	5
1 26061446 26061470	2402431	2402435	26061449	3
1 26063031 26063055	2402431	2402437	26063038	7
1 26084831 26084855	2402447	2402453	26084848	17
1 26238124 26238148	2402517	2402519	26238148	24
1 26266866 26266890	2402536	2402551	26266888	22
1 26520257 26520281	2402643	2402644	26520272	15
1 26520261 26520285	2402643	2402644	26520272	11
1 27110607 27110631	2402883	2402885	27110627	20
1 27554356 27554380	2403027	2403030	27554372	16
1 27554358 27554382	2403027	2403030	27554372	14
1 27554369 27554393	2403027	2403030	27554372	3
1 27554371 27554395	2403027	2403030	27554372	1
1 27569623 27569647	2403080	2403084	27569630	7
1 27569626 27569650	2403080	2403084	27569630	4
1 27605761 27605785	2403111	2403113	27605784	23
1 27865208 27865232	2403261	2403262	27865211	3
1 28172816 28172840	2403335	2403339	28172831	15
1 28287704 28287728	2403335	2403382	28287725	21
1 28511461 28511485	2403510	2403511	28511482	21
1 28511463 28511487	2403510	2403511	28511482	19
1 28511466 28511490	2403510	2403511	28511482	16
1 29608495 29608519	2403849	2403852	29608508	13
1 30103259 30103283	2403849	2403944	30103260	1
1 30815482 30815506	2404107	2404108	30815501	19
1 30815482 30815506	2404107	2404108	30815503	21
1 30815482 30815506	2404107	2404108	30815504	22
1 30957414 30957438	2404122	2404138	30957433	19
1 30978204 30978228	2404158	2404160	30978217	13
1 31117428 31117452	2404209	2404216	31117433	5
[truncated: 46,665 more rows]
